# Supplementary material for: Genotype and clinical characteristics of patients with Wolfram syndrome and WFS1-related disorders
Source: Front Genet. 2023 Jun 21;14:1198171. doi: 10.3389/fgene.2023.1198171 (PMC10321297; doi:10.3389/fgene.2023.1198171)
Supplement: Supplementary file 1 [file DataSheet1.XLSX]

## Sheet: Supplementary_Materials
	RID	Sex	allele 1 protein	allele 1 protein type	allele 1 protein position	allele 1 protein tmem	allele 2 protein	allele 2 protein type	allele 2 protein position	allele 2 protein tmem	n_NSFS	n_TM	Manifestation	Onset
0	0	M	p.Ser888*	nonsense	888	TRUE	p.Phe354del	ins/del	354	TRUE	1	2	Diabetes Mellitus	3.5
1	3	F	p.Asn714_Asn721dup	duplication	714	FALSE	p.Asn714_Asn721dup	duplication	714	FALSE	0	0	Diabetes Mellitus	2.7
2	5	M	p.Leu672Pro	missense	672	FALSE	p.Leu672Pro	missense	672	FALSE	0	0	Diabetes Mellitus	4.11
3	6	M	p.Phe417Leufs*25	frameshift	417	TRUE	p.Arg629Trp	missense	629	FALSE	1	1	Diabetes Mellitus	5.1
4	7	F	p.Glu273*	nonsense	273	FALSE	p.Trp613*	nonsense	613	FALSE	2	0	Diabetes Mellitus	6.3
5	9	F	p.Glu202Gly	missense	202	FALSE	p.Asp211Asn	missense	211	FALSE	0	0	Diabetes Mellitus	14
6	10	M	p.Val415del	ins/del	415	TRUE	p.Glu752*	nonsense	752	FALSE	1	1	Diabetes Mellitus	4.3
7	11	M	p.Ala126Thr	missense	126	FALSE	p.Trp613*	nonsense	613	FALSE	1	0	Diabetes Mellitus	10.8
8	12	F	p.Ala326Val	missense	326	TRUE	p.Glu864*	nonsense	864	FALSE	1	1	Diabetes Mellitus	38.3
9	13	F	p.Leu200fs*286	frameshift	200	FALSE	p.Glu752*	nonsense	752	FALSE	2	0	Diabetes Mellitus	4.8
10	14	F	p.Trp371*	nonsense	371	FALSE	p.Arg629Trp	missense	629	FALSE	1	0	Diabetes Mellitus	2.3
11	15	M	p.Trp648*	nonsense	648	TRUE	p.Trp648*	nonsense	648	TRUE	2	2	Diabetes Mellitus	5.7
12	17	M	p.Gln668*	nonsense	668	FALSE	p.Gln668*	nonsense	668	FALSE	2	0	Diabetes Mellitus	2.7
13	23	F	p.Phe354del	ins/del	354	TRUE	p.Phe354del	ins/del	354	TRUE	0	2	Diabetes Mellitus	3
14	25	M	p.Ser551Phe	missense	551	FALSE	p.Ser551Phe	missense	551	FALSE	0	0	Diabetes Mellitus	18.7
15	26	F	p.Ser551Phe	missense	551	FALSE	p.Ser551Phe	missense	551	FALSE	0	0	Diabetes Mellitus	21.5
16	30	F	p.Lys253*	nonsense	253	FALSE	p.Phe883Serfs*?	frameshift	883	TRUE	2	1	Diabetes Mellitus	6.11
17	32	F	p.Val644fs64*	frameshift, nonsense	644	TRUE	p.Val644fs64*	frameshift, nonsense	644	TRUE	2	2	Diabetes Mellitus	6.11
18	34	F	p.Phe414del	ins/del	414	TRUE	p.Leu565del	ins/del	565	TRUE	0	2	Diabetes Mellitus	13.1
19	36	M	p.Val412fs440*	frameshift, nonsense	412	TRUE	p.Val415del	ins/del	415	TRUE	1	2	Diabetes Mellitus	5
20	37	F	p.Phe883Serfs*68	frameshift	883	TRUE	no data	no data		FALSE	1	1	Diabetes Mellitus	14
21	38	F	p.His450*	nonsense	450	FALSE	p.His450*	nonsense	450	FALSE	2	0	Diabetes Mellitus	5.11
22	44	F	p.Arg629Trp	missense	629	FALSE	p.Cys647*	nonsense	647	TRUE	1	1	Diabetes Mellitus	4.9
23	46	F	p.Arg147fs*163	frameshift, nonsense	147	FALSE	p.Trp540*	nonsense	540	TRUE	2	1	Diabetes Mellitus	2.8
24	48	F	p.Phe350del	ins/del	350	TRUE	p.Gln392*	nonsense	392	FALSE	1	1	Diabetes Mellitus	7
25	53	F	p.Leu282Pro	missense	282	FALSE	p.Trp613*	nonsense	613	FALSE	1	0	Diabetes Mellitus	6
26	54	F	p.Glu169Lys	missense	169	FALSE	---	no data		FALSE	0	0	Diabetes Mellitus	9
27	55	F	p.Glu169Lys	missense	169	FALSE	p.Arg558Cys	missense	558	FALSE	0	0	Diabetes Mellitus	13
28	56	F	p.Phe414del	ins/del	414	TRUE	p.Phe414del	ins/del	414	TRUE	0	2	Diabetes Mellitus	17
29	60	M	p.Gly107Glu	missense	107	FALSE	p.Arg629Trp	missense	629	FALSE	0	0	Diabetes Mellitus	7
30	79	F	p.Leu567_Phe568del	ins/del	567	TRUE	p.Glu202Gly	missense	202	FALSE	0	1	Diabetes Mellitus	8
31	86	F	p.Val142Glyfs*110	nonsense	142	FALSE	p.Phe419_Pro420dup	duplication	419	TRUE	1	1	Diabetes Mellitus	3
32	87	M	p.Phe414del	ins/del	414	TRUE	p.Phe414del	ins/del	414	TRUE	0	2	Diabetes Mellitus	7
33	89	F	p.Ala370Serfs*173	nonsense	370	FALSE	p.Ala370Serfs*173	nonsense	370	FALSE	2	0	Diabetes Mellitus	5
34	90	M	p.Glu462_Thr464del	ins/del	462	FALSE	p.Glu462_Thr464del	ins/del	462	FALSE	0	0	Diabetes Mellitus	5
35	91	F	p.Leu200Pro	missense	200	FALSE	p.Arg232Pro	missense	232	FALSE	0	0	Diabetes Mellitus	5
36	94	F	p.Ala126Thr	missense	126	FALSE	p.Trp613*	nonsense	613	FALSE	1	0	Diabetes Mellitus	7
37	95	M	p.Ala126Thr	missense	126	FALSE	p.Trp613*	nonsense	613	FALSE	1	0	Diabetes Mellitus	7.5
38	96	F	p.Leu200Pro	missense	200	FALSE	p.Arg232Pro	missense	232	FALSE	0	0	Diabetes Mellitus	5
39	99	F	p.Phe247fs*251	frameshift, nonsense	247	FALSE	p.Val415del	ins/del	415	TRUE	1	1	Diabetes Mellitus	6
40	101	M	p.Val412Serfs*29	frameshift, nonsense	412	TRUE	p.Val415del	ins/del	415	TRUE	1	2	Diabetes Mellitus	4
41	106	M	p.Val412Sfs*29	frameshift, nonsense	412	TRUE	p.Val412Sfs*29	nonsense	412	TRUE	2	2	Diabetes Mellitus	6.8
42	113	M	p.Gln520*	nonsense	520	FALSE	p.Gly736Ser	missense	736	FALSE	1	0	Diabetes Mellitus	8
43	114	M	p.Glu169Lys	missense	169	FALSE	p.Glu169Lys	missense	169	FALSE	0	0	Diabetes Mellitus	4
44	117	F	p.Asp211Asn	missense	211	FALSE	p.Val415del	ins/del	415	TRUE	0	1	Diabetes Mellitus	8
45	118	F	p.Val142Glyfs*110	frameshift, nonsense	142	FALSE	p.Glu169Lys	missense	169	FALSE	1	0	Diabetes Mellitus	11
46	120	F	p.Arg558Cys	missense	558	FALSE	p.Pro885Leu	missense	885	TRUE	0	1	Diabetes Mellitus	9
47	123	F	p.Ser790*	nonsense	790	FALSE	p.Leu567_Phe568del	ins/del	567	TRUE	1	1	Diabetes Mellitus	7
48	125	M	p.Phe413_Val415del	ins/del	413	TRUE	p.Phe883Serfs*68	frameshift, nonsense	883	TRUE	1	2	Diabetes Mellitus	5
49	128	F	p.Leu637Hisfs*76	frameshift, nonsense	637	TRUE	p.Pro346Leu	missense	346	TRUE	1	2	Diabetes Mellitus	5
50	134	M	p.Phe775Leufs*87	frameshift, nonsense	775	FALSE	p.Glu169Lys	missense	169	FALSE	1	0	Diabetes Mellitus	5
51	135	M	p.Trp129*	nonsense	129	FALSE	p.Trp540*	nonsense	540	TRUE	2	1	Diabetes Mellitus	5
52	136	M	p.Val415del	ins/del	415	TRUE	p.Val415del	ins/del	415	TRUE	0	2	Diabetes Mellitus	5.5
53	143	M	p.Arg42Glufs*101	frameshift, nonsense	42	FALSE	p.Phe883Sfs*68	frameshift, nonsense	883	TRUE	2	1	Diabetes Mellitus	4
54	145	M	p.Val42Glyfs*110	frameshift, nonsense	42	FALSE	p.Val415del	ins/del	415	TRUE	1	1	Diabetes Mellitus	4.11
55	146	M	p.Val42Glyfs*110	frameshift, nonsense	42	FALSE	p.Val415del	ins/del	415	TRUE	1	1	Diabetes Mellitus	4.4
56	156	F	p.Gln668*	nonsense	668	FALSE	p.Leu829Val	missense	829	FALSE	1	0	Diabetes Mellitus	6
57	159	F	p.Arg147Glyfs*17	frameshift, nonsense	147	FALSE	p.Lys193del	ins/del	193	FALSE	1	0	Diabetes Mellitus	13
58	160	M	p.Arg147Glyfs*17	frameshift, nonsense	147	FALSE	p.Lys193del	ins/del	193	FALSE	1	0	Diabetes Mellitus	23
59	162	F	p.Val207Val	missense	207	FALSE	p.Trp648Leu	missense	648	TRUE	0	1	Diabetes Mellitus	6
60	169	M	p.Val415del	ins/del	415	TRUE	p.Gln819_Gly834del	ins/del	819	FALSE	0	1	Diabetes Mellitus	7
61	170	F	p.val415del	ins/del	415	TRUE	p.Gln819_Gly834del	ins/del	819	FALSE	0	1	Diabetes Mellitus	7
62	174	F	p.Val509_Tyr513del	ins/del	509	TRUE	p.Phe883Serfs*68	frameshift, nonsense	883	TRUE	1	2	Diabetes Mellitus	8
63	175	F	p.Arg558Cys	missense	558	FALSE	p.Arg558Cys	missense	558	FALSE	0	0	Diabetes Mellitus	27
64	189	F	p.Val509_Tyr513del	ins/del	509	TRUE	p.Tyr508Cysfs*34	frameshift, nonsense	508	TRUE	1	2	Diabetes Mellitus	4
65	190	M	p.Val415del	ins/del	415	TRUE	p.Phe883Serfs*68	frameshift, nonsense	883	TRUE	1	2	Diabetes Mellitus	12
66	202	M	p.Leu511Pro	missense	511	TRUE	p.Leu511Pro	missense	511	TRUE	0	2	Diabetes Mellitus	2
67	203	F	p.Leu511Pro	missense	511	TRUE	p.Leu511Pro	missense	511	TRUE	0	2	Diabetes Mellitus	7
68	204	F	p.Leu511Pro	missense	511	TRUE	p.Leu511Pro	missense	511	TRUE	0	2	Diabetes Mellitus	6
69	206	M	p.Leu511Pro	missense	511	TRUE	p.Leu511Pro	missense	511	TRUE	0	2	Diabetes Mellitus	4
70	207	F	p.Leu511Pro	missense	511	TRUE	p.Leu511Pro	missense	511	TRUE	0	2	Diabetes Mellitus	5
71	208	M	p.Leu511Pro	missense	511	TRUE	p.Leu511Pro	missense	511	TRUE	0	2	Diabetes Mellitus	2
72	258	F	p.Val412Serfs*126	frameshift	412	TRUE	p.Val412Serfs*126	frameshift	412	TRUE	2	2	Diabetes Mellitus	5
73	259	M	p.Val779Gly	missense	779	FALSE	p.Trp648*	nonsense	648	TRUE	1	1	Diabetes Mellitus	3.8
74	260	F	p.Tyr660Thrfs*5	frameshift	660	FALSE	p.Tyr660Thrfs*5	frameshift	660	FALSE	2	0	Diabetes Mellitus	8
75	261	F	p.Ser443Arg	missense	443	TRUE	p.Ser443Arg	missense	443	TRUE	0	2	Diabetes Mellitus	5
76	262	F	p.Ser443Arg	missense	443	TRUE	p.Ser443Arg	missense	443	TRUE	0	2	Diabetes Mellitus	4
77	263	F	p.Gln392*	nonsense	392	FALSE	p.Tyr513Serfs*29	frameshift	513	TRUE	2	1	Diabetes Mellitus	7
78	264	F	p.Trp540*	nonsense	540	TRUE	p.Trp540*	nonsense	540	TRUE	2	2	Diabetes Mellitus	4
79	265	F	p.Trp540*	nonsense	540	TRUE	p.Trp540*	nonsense	540	TRUE	2	2	Diabetes Mellitus	5
80	266	F	p.Ser168Profs*119	frameshift	168	FALSE	p.Trp648*	nonsense	648	TRUE	2	1	Diabetes Mellitus	8.7
81	267	F	p.Ala671Cysfs*41	frameshift	671	FALSE	p.Ala671Cysfs*41	frameshift	671	FALSE	2	0	Diabetes Mellitus	5
82	269	F	p.Arg818Cys	missense	818	FALSE	p.Arg818Cys	missense	818	FALSE	0	0	Diabetes Mellitus	38
83	270	M	p.Glu169Lys	missense	169	FALSE	p.Val412Serfs*29	frameshift	412	TRUE	1	1	Diabetes Mellitus	10
84	271	M	p.Ser430Trp	missense	430	TRUE	p.Ser430Trp	missense	430	TRUE	0	2	Diabetes Mellitus	6
85	272	M	p.Val142Glyfs*110	frameshift	142	FALSE	p.Val412Serfs*29	frameshift	412	TRUE	2	1	Diabetes Mellitus	5
86	274	F	p.Tyr110Asn	missense	110	FALSE	p.Ala133Thr	missense	133	FALSE	0	0	Diabetes Mellitus	15
87	275	M	p.Trp700*	nonsense	700	FALSE	p.Phe883Serfs*68	frameshift	883	TRUE	2	1	Diabetes Mellitus	7
88	276	M	p.Trp700*	nonsense	700	FALSE	p.Phe883Serfs*68	frameshift	883	TRUE	2	1	Diabetes Mellitus	5
89	277	M	p.Thr156Met	missense	156	FALSE	p.Ile142fs*400	frameshift	142	FALSE	1	0	Diabetes Mellitus	5
90	278	M	p.Thr156Met	missense	156	FALSE	p.Ile142fs*400	frameshift	142	FALSE	1	0	Diabetes Mellitus	8
91	279	M	p.Gln103*	nonsense	103	FALSE	p.Val415del	ins/del	415	TRUE	1	1	Diabetes Mellitus	2
92	280	F	p.Ala214Serfs*72	frameshift	214	FALSE	p.Ala214Serfs*72	frameshift	214	FALSE	2	0	Diabetes Mellitus	3
93	281	M	p.Arg558His	missense	558	FALSE	p.Arg558His	missense	558	FALSE	0	0	Diabetes Mellitus	29
94	282	M	p.Val503Serfs*15	frameshift	503	TRUE	p.Val503Serfs*15	frameshift	503	TRUE	2	2	Diabetes Mellitus	4
95	283	M	p.Gln520*	nonsense	520	FALSE	p.Ser605Lysfs*107	frameshift	605	TRUE	2	1	Diabetes Mellitus	3
96	284	M	p.Gln520*	nonsense	520	FALSE	p.Ser605Lysfs*107	frameshift	605	TRUE	2	1	Diabetes Mellitus	3
97	286	F	p.Val142Glyfs*110	frameshift	142	FALSE	p.Tyr534*	nonsense	534	TRUE	2	1	Diabetes Mellitus	4
98	287	M	p.Gln667*	nonsense	667	FALSE	p.Pro724Ser	missense	724	FALSE	1	0	Diabetes Mellitus	7
99	288	M	p.Tyr650Cysfs*61	frameshift	650	TRUE	p.Gly736Ser	missense	736	FALSE	1	1	Diabetes Mellitus	4
100	289	M	p.Ser411Cysfs*131	frameshift	411	TRUE	p.Ile823Argfs*51	frameshift	823	FALSE	2	1	Diabetes Mellitus	4
101	290	F	p.Leu468del	ins/del	468	TRUE	p.Arg629Trp	missense	629	FALSE	0	1	Diabetes Mellitus	12
102	291	M	p.Leu402Pro	missense	402	TRUE	p.Val532fs*10	frameshift	532	TRUE	1	2	Diabetes Mellitus	8
103	292	F	p.Val142Glyfs*110	frameshift	142	FALSE	p.Leu554_Gly562del	ins/del	554	FALSE	1	0	Diabetes Mellitus	6
104	293	M	p.Val142Glyfs*110	frameshift	142	FALSE	p.Leu293Cysfs*10	frameshift	293	FALSE	2	0	Diabetes Mellitus	3
105	294	F	p.Val412Serfs*29	frameshift	412	TRUE	p.Pro504Leu	missense	504	TRUE	1	2	Diabetes Mellitus	5
106	295	F	p.Val412Serfs*29	frameshift	412	TRUE	p.Pro504Leu	missense	504	TRUE	1	2	Diabetes Mellitus	2
107	297	M	p.Gln520*	nonsense	520	FALSE	p.Gln520*	nonsense	520	FALSE	2	0	Diabetes Mellitus	3
108	299	F	p.Leu592Tyrfs*13	frameshift	592	TRUE	p.Leu592Tyrfs*13	frameshift	592	TRUE	2	2	Diabetes Mellitus	8
109	301	F	p.Phe354del	ins/del	354	TRUE	p.Arg558Cys	missense	558	FALSE	0	1	Diabetes Mellitus	9
110	302	F	p.Gly736Ser	missense	736	FALSE	p.Gly736Ser	missense	736	FALSE	0	0	Diabetes Mellitus	10
111	303	F	p.Gly736Ser	missense	736	FALSE	p.Gly736Ser	missense	736	FALSE	0	0	Diabetes Mellitus	20
112	304	M	p.Arg818Cys	missense	818	FALSE	p.Arg818Cys	missense	818	FALSE	0	0	Diabetes Mellitus	32
113	305	F	p.Gln667*	nonsense	667	FALSE	p.Phe884Serfs*68	frameshift	884	TRUE	2	1	Diabetes Mellitus	6
114	306	F	p.Glu169Lys	missense	169	FALSE	p.Val412Serfs*29	frameshift	412	TRUE	1	1	Diabetes Mellitus	10
115	307	M	p.Trp371*	nonsense	371	FALSE	p.Trp371*	nonsense	371	FALSE	2	0	Diabetes Mellitus	5
116	308	F	p.Val288Lysfs*3	frameshift	288	FALSE	p.Val288Lysfs*3	frameshift	288	FALSE	2	0	Diabetes Mellitus	3
117	310	F	p.Val142Glyfs*110	frameshift	142	FALSE	p.Leu592Tyrfs*13	frameshift	592	TRUE	2	1	Diabetes Mellitus	4
118	311	F	p.Pro346Leu	missense	346	TRUE	p.Ile427Ser	missense	427	TRUE	0	2	Diabetes Mellitus	7
119	312	F	p.Gln366*	nonsense	366	FALSE	p.Pro838Leu	missense	838	FALSE	1	0	Diabetes Mellitus	14
120	313	M	p.Thr361Ile	missense	361	FALSE	p.Thr361Ile	missense	361	FALSE	0	0	Diabetes Mellitus	7
121	315	M	p.Val412Serfs*29	frameshift	412	TRUE	p.Val412Serfs*29	frameshift	412	TRUE	2	2	Diabetes Mellitus	3
122	316	M	p.Val509Ilefs*8	frameshift	509	TRUE	p.Phe882Serfs*69	frameshift	882	TRUE	2	2	Diabetes Mellitus	4
123	317	M	p.Val509Ilefs*8	frameshift	509	TRUE	p.Phe882Serfs*69	frameshift	882	TRUE	2	2	Diabetes Mellitus	5
124	318	F	p.Tyr291*	nonsense	291	FALSE	p.Ser411Cysfs*131	frameshift	411	TRUE	2	1	Diabetes Mellitus	6
125	319	F	p.Leu567_Phe568del	ins/del	567	TRUE	p.Leu567_Phe568del	ins/del	567	TRUE	0	2	Diabetes Mellitus	11
126	320	M	p.Val415del	ins/del	415	TRUE	p.Tyr660*	nonsense	660	FALSE	1	1	Diabetes Mellitus	3
127	321	F	p.Pro504Leu	missense	504	TRUE	p.Cys742Leufs*17	frameshift	742	FALSE	1	1	Diabetes Mellitus	7
128	322	M	p.Phe414del	ins/del	414	TRUE	p.Gly736Ser	missense	736	FALSE	0	1	Diabetes Mellitus	9
129	323	F	p.Trp540del	ins/del	540	TRUE	p.Trp540del	ins/del	540	TRUE	0	2	Diabetes Mellitus	6
130	324	M	p.Trp540del	ins/del	540	TRUE	p.Trp540del	ins/del	540	TRUE	0	2	Diabetes Mellitus	4
131	325	M	p.Glu776Val	missense	776	FALSE	p.Leu723Pro	missense	723	FALSE	0	0	Diabetes Mellitus	16
132	326	M	p.Arg558His	missense	558	FALSE	p.Arg558His	missense	558	FALSE	0	0	Diabetes Mellitus	32
133	327	M	p.Glu717Lys	missense	717	FALSE	p.Glu717Lys	missense	717	FALSE	0	0	Diabetes Mellitus	2
134	328	F	p.Glu717Lys	missense	717	FALSE	p.Gln486*	nonsense	486	FALSE	1	0	Diabetes Mellitus	8
135	329	F	p.Glu717Lys	missense	717	FALSE	p.Gln486*	nonsense	486	FALSE	1	0	Diabetes Mellitus	9
136	330	M	p.Glu717Lys	missense	717	FALSE	p.Gln486*	nonsense	486	FALSE	1	0	Diabetes Mellitus	9
137	331	F	p.Glu717Lys	missense	717	FALSE	p.Gln486*	nonsense	486	FALSE	1	0	Diabetes Mellitus	8
138	332	M	p.Glu717Lys	missense	717	FALSE	p.Trp588*	nonsense	588	FALSE	1	0	Diabetes Mellitus	10
139	333	M	p.Glu717Lys	missense	717	FALSE	p.Glu752Lys	missense	752	FALSE	0	0	Diabetes Mellitus	3
140	334	F	p.Ala684Val	missense	684	FALSE	p.Val415del	ins/del	415	TRUE	0	1	Diabetes Mellitus	4.5
141	335	M	p.Ala684Val	missense	684	FALSE	p.Val415del	ins/del	415	TRUE	0	1	Diabetes Mellitus	8
142	336	M	p.Phe884Serfs*68	frameshift	884	TRUE	p.Gln667*	nonsense	667	FALSE	2	1	Diabetes Mellitus	6
143	337	F	p.Leu672Pro	missense	672	FALSE	p.Ala684Thr	missense	684	FALSE	0	0	Diabetes Mellitus	11
144	343	M	p.Val412Serfs*29	frameshift	412	TRUE	p.Ala460Hisfs*88	frameshift	460	FALSE	2	1	Diabetes Mellitus	3
145	344	F	p.Tyr650Cysfs*61	frameshift	650	TRUE	p.Cys647*	nonsense	647	TRUE	2	2	Diabetes Mellitus	3
146	346	M	p.Val412Serfs*29	frameshift	412	TRUE	p.Val415del	ins/del	415	TRUE	1	2	Diabetes Mellitus	3.5
147	347	F	p.Val412Serfs*29	frameshift	412	TRUE	p.Val415del	ins/del	415	TRUE	1	2	Diabetes Mellitus	3.5
148	348	M	p.Val412Serfs*29	frameshift	412	TRUE	p.Val412Serfs*29	frameshift	412	TRUE	2	2	Diabetes Mellitus	9
149	349	F	p.Val415del	ins/del	415	TRUE	p.Val415del	ins/del	415	TRUE	0	2	Diabetes Mellitus	6
150	350	F	p.Val412Serfs*29	frameshift	412	TRUE	p.Leu382Pro	missense	382	FALSE	1	1	Diabetes Mellitus	6
151	351	F	p.Tyr650Cysfs*61	frameshift	650	TRUE	p.Phe354del	ins/del	354	TRUE	1	2	Diabetes Mellitus	8
152	352	M	p.Val412Serfs*29	frameshift	412	TRUE	p.Val415del	ins/del	415	TRUE	1	2	Diabetes Mellitus	8
153	353	M	p.Val415del	ins/del	415	TRUE	p.Val415del	ins/del	415	TRUE	0	2	Diabetes Mellitus	9
154	354	F	p.Val415del	ins/del	415	TRUE	p.Val415del	ins/del	415	TRUE	0	2	Diabetes Mellitus	7
155	355	F	p.Val415del	ins/del	415	TRUE	p.Val415del	ins/del	415	TRUE	0	2	Diabetes Mellitus	5
156	356	F	p.Val412Serfs*29	frameshift	412	TRUE	p.Leu374_Leu381dup	ins/del	374	FALSE	1	1	Diabetes Mellitus	7
157	357	M	p.Tyr650Cysfs*61	frameshift	650	TRUE	p.Tyr650Cysfs*61	frameshift	650	TRUE	2	2	Diabetes Mellitus	7
158	358	M	p.Tyr650Cysfs*61	frameshift	650	TRUE	p.Tyr650Cysfs*61	frameshift	650	TRUE	2	2	Diabetes Mellitus	11
159	359	F	p.Leu293Profs*13	frameshift	293	FALSE	p.Leu293Profs*13	frameshift	293	FALSE	2	0	Diabetes Mellitus	3
160	360	F	p.Leu293Profs*13	frameshift	293	FALSE	p.Leu293Profs*13	frameshift	293	FALSE	2	0	Diabetes Mellitus	3
161	361	F	p.Leu664Pro	missense	664	FALSE	p.Leu664Pro	missense	664	FALSE	0	0	Diabetes Mellitus	2
162	362	F	p.Leu664Pro	missense	664	FALSE	p.Leu664Pro	missense	664	FALSE	0	0	Diabetes Mellitus	4
163	363	M	p.Tyr669*	nonsense	669	FALSE	p.Tyr669*	nonsense	669	FALSE	2	0	Diabetes Mellitus	8
164	364	M	p.Tyr669*	nonsense	669	FALSE	p.Tyr669*	nonsense	669	FALSE	2	0	Diabetes Mellitus	6
165	365	F	p.Phe882Serfs*69	frameshift	882	TRUE	p.Val412Serfs*29	frameshift	412	TRUE	2	2	Diabetes Mellitus	8
166	366	F	p.Phe882Serfs*69	frameshift	882	TRUE	p.Val412Serfs*29	frameshift	412	TRUE	2	2	Diabetes Mellitus	8
167	367	F	p.Val412Serfs*29	frameshift	412	TRUE	p.Gly702Asp	missense	702	FALSE	1	1	Diabetes Mellitus	2
168	368	M	p.Glu158Lys	missense	158	FALSE	p.Glu158Lys	missense	158	FALSE	0	0	Diabetes Mellitus	27
169	369	M	p.Val412Serfs*29	frameshift	412	TRUE	p.Val412Serfs*29	frameshift	412	TRUE	2	2	Diabetes Mellitus	1.5
170	434	M	p.Arg177Pro	missense	177	FALSE	p.Glu452Glyfs*20	frameshift	452	FALSE	1	0	Diabetes Mellitus	10
171	435	M	p.Arg177Pro	missense	177	FALSE	p.Glu452Glyfs*20	frameshift	452	FALSE	1	0	Diabetes Mellitus	6
172	436	M	p.Arg177Pro	missense	177	FALSE	p.Glu452Glyfs*20	frameshift	452	FALSE	1	0	Diabetes Mellitus	7
173	437	M	p.Arg177Pro	missense	177	FALSE	p.Glu452Glyfs*20	frameshift	452	FALSE	1	0	Diabetes Mellitus	5
174	444	F	p.Tyr454*	nonsense	454	FALSE	p.Tyr454*	nonsense	454	FALSE	2	0	Diabetes Mellitus	3
175	447	F	p.Val412Serfs*29	frameshift	412	TRUE	p.Ala684Val	missense	684	FALSE	1	1	Diabetes Mellitus	12
176	448	M	p.?	ins/del		FALSE	p.Ser443Ile	missense	443	TRUE	0	1	Diabetes Mellitus	12
177	449	F	p.Tyr454*	nonsense	454	FALSE	p.Tyr454*	nonsense	454	FALSE	2	0	Diabetes Mellitus	6
178	450	F	p.Gly736Ser	missense	736	FALSE	p.Gly736Ser	missense	736	FALSE	0	0	Diabetes Mellitus	5.6
179	451	M	p.Val142Glyfs*110	frameshift	142	FALSE	p.Val142Glyfs*110	frameshift	142	FALSE	2	0	Diabetes Mellitus	3.6
180	452	M	p.Val142Glyfs*110	frameshift	142	FALSE	p.Val142Glyfs*110	frameshift	142	FALSE	2	0	Diabetes Mellitus	3
181	456	M	p.Gln520*	nonsense	520	FALSE	p.Ser605Lysfs*107	frameshift	605	TRUE	2	1	Diabetes Mellitus	3
182	457	M	p.Gln520*	nonsense	520	FALSE	p.Ser605Lysfs*107	frameshift	605	TRUE	2	1	Diabetes Mellitus	3
183	458	F	p.Gln366*	nonsense	366	FALSE	p.Pro838Leu	missense	838	FALSE	1	0	Diabetes Mellitus	14
184	459	M	p.Val503Serfs*15	frameshift	503	TRUE	p.Val503Serfs*15	frameshift	503	TRUE	2	2	Diabetes Mellitus	4
185	460	M	p.Val142Glyfs*110	frameshift	142	FALSE	p.Leu293Cysfs*10	frameshift	293	FALSE	2	0	Diabetes Mellitus	3
186	461	M	p.Gln520*	nonsense	520	FALSE	p.Gln520*	nonsense	520	FALSE	2	0	Diabetes Mellitus	3
187	462	M	p.Gln667*	nonsense	667	FALSE	p.Phe884Serfs*68	frameshift	884	TRUE	2	1	Diabetes Mellitus	6
188	463	F	p.Arg558Cys	missense	558	FALSE	p.Phe354del	ins/del	354	TRUE	0	1	Diabetes Mellitus	9
189	464	M	p.Arg558His	missense	558	FALSE	p.Arg558His	missense	558	FALSE	0	0	Diabetes Mellitus	29
190	465	F	p.Ala214Serfs*72	frameshift	214	FALSE	p.Ala214Serfs*72	frameshift	214	FALSE	2	0	Diabetes Mellitus	3
191	466	F	p.Ser356Phe	missense	356	TRUE	p.Ile427Ser	missense	427	TRUE	0	2	Diabetes Mellitus	3
192	468	M	p.Trp371Glufs*72	frameshift	371	FALSE	p.Trp371Glufs*72	frameshift	371	FALSE	2	0	Diabetes Mellitus	6
193	471	F	p.Ala133Thr	missense	133	FALSE	p.Leu543Arg	missense	543	TRUE	0	1	Diabetes Mellitus	7
194	473	M	p.Phe884Serfs*68	frameshift	884	TRUE	p.Phe884Serfs*68	frameshift	884	TRUE	2	2	Diabetes Mellitus	4
195	474	M	p.Phe884Serfs*68	frameshift	884	TRUE	p.Phe884Serfs*68	frameshift	884	TRUE	2	2	Diabetes Mellitus	8
196	475	F	p.Val415del	ins/del	415	TRUE	p.Val415del	ins/del	415	TRUE	0	2	Diabetes Mellitus	4
197	476	F	p.Val415del	ins/del	415	TRUE	p.Val415del	ins/del	415	TRUE	0	2	Diabetes Mellitus	6
198	477	F	p.Trp314Cysfs*47	frameshift	314	TRUE	p.Phe883Serfs*67	frameshift	883	TRUE	2	2	Diabetes Mellitus	7
199	479	F	p.Phe344_Ile345insAlaPhePhe	ins/del	344	TRUE	p.Phe344_Ile345insAlaPhePhe	ins/del	344	TRUE	0	2	Diabetes Mellitus	9
200	483	F	p.Val415del	ins/del	415	TRUE	p.Leu506Arg	missense	506	TRUE	0	2	Diabetes Mellitus	8
201	484	F	p.His860Asp	missense	860	FALSE	p.Glu776Val	missense	776	FALSE	0	0	Diabetes Mellitus	12.75
202	485	F	p.Glu864*	nonsense	864	FALSE	p.Arg558His	missense	558	FALSE	1	0	Diabetes Mellitus	10
203	486	M	p.Glu864*	nonsense	864	FALSE	p.Arg558His	missense	558	FALSE	1	0	Diabetes Mellitus	6
204	487	M	p.Trp700Cys	missense	700	FALSE	p.Glu752Lys	missense	752	FALSE	0	0	Diabetes Mellitus	4
205	488	F	p.Phe883Leufs*56	frameshift	883	TRUE	p.Ala559Thr	missense	559	FALSE	1	1	Diabetes Mellitus	12
206	489	F	p.Ala671Val	missense	671	FALSE	p.Trp613*	nonsense	613	FALSE	1	0	Diabetes Mellitus	28
207	490	M	p.Val142Glyfs*110	frameshift	142	FALSE	p.Trp129*	nonsense	129	FALSE	2	0	Diabetes Mellitus	7
208	491	F	p.Phe344_Ile345insAlaPhePhe	ins/del	344	TRUE	p.Arg818Cys	missense	818	FALSE	0	1	Diabetes Mellitus	11
209	492	M	p.Phe344_Ile345insAlaPhePhe	ins/del	344	TRUE	p.Arg818Cys	missense	818	FALSE	0	1	Diabetes Mellitus	9
210	493	M	p.Lys287Asnfs*88	frameshift	287	FALSE	p.Pro504Leu	missense	504	TRUE	1	1	Diabetes Mellitus	5
211	494	M	p.Lys287Asnfs*88	frameshift	287	FALSE	p.Pro504Leu	missense	504	TRUE	1	1	Diabetes Mellitus	11.58
212	495	F	p.Lys287Asnfs*88	frameshift	287	FALSE	p.Pro504Leu	missense	504	TRUE	1	1	Diabetes Mellitus	6.67
213	496	F	p.Tyr291*	nonsense	291	FALSE	p.Tyr291*	nonsense	291	FALSE	2	0	Diabetes Mellitus	4
214	497	M	p.Val142Glyfs*110	frameshift	142	FALSE	p.Val142Glyfs*110	frameshift	142	FALSE	2	0	Diabetes Mellitus	2
215	498	M	p.Tyr650Cysfs*61	frameshift	650	TRUE	p.Tyr650Cysfs*61	frameshift	650	TRUE	2	2	Diabetes Mellitus	4
216	499	F	p.Val142Glyfs*110	frameshift	142	FALSE	p.Val142Glyfs*110	frameshift	142	FALSE	2	0	Diabetes Mellitus	4
217	501	M	p.Cys647*	nonsense	647	TRUE	p.Cys647*	nonsense	647	TRUE	2	2	Diabetes Mellitus	4
218	502	F	p.Leu543Arg	missense	543	TRUE	p.Val546Asp	missense	546	TRUE	0	2	Diabetes Mellitus	1
219	503	F	p.Tyr534*	nonsense	534	TRUE	p.Tyr534*	nonsense	534	TRUE	2	2	Diabetes Mellitus	3
220	504	F	p.Tyr508fs*34	frameshift	508	TRUE	p.Gln486*	nonsense	486	FALSE	2	1	Diabetes Mellitus	4
221	505	M	p.Tyr454*	nonsense	454	FALSE	p.Tyr454*	nonsense	454	FALSE	2	0	Diabetes Mellitus	6
222	506	F	p.Tyr454*	nonsense	454	FALSE	p.Tyr454*	nonsense	454	FALSE	2	0	Diabetes Mellitus	5
223	507	F	p.Tyr454*	nonsense	454	FALSE	p.Tyr454*	nonsense	454	FALSE	2	0	Diabetes Mellitus	8
224	508	M	p.Tyr454*	nonsense	454	FALSE	p.Tyr454*	nonsense	454	FALSE	2	0	Diabetes Mellitus	4
225	509	M	p.Tyr454*	nonsense	454	FALSE	p.Tyr454*	nonsense	454	FALSE	2	0	Diabetes Mellitus	11
226	510	M	p.Tyr454*	nonsense	454	FALSE	p.Tyr454*	nonsense	454	FALSE	2	0	Diabetes Mellitus	4
227	511	F	p.Lys178_Ala179del	ins/del	178	FALSE	p.Arg558His	missense	558	FALSE	0	0	Diabetes Mellitus	5
228	512	F	p.Tyr454*	nonsense	454	FALSE	p.Tyr454*	nonsense	454	FALSE	2	0	Diabetes Mellitus	6
229	514	M	p.Tyr528*	nonsense	528	FALSE	p.Tyr528*	nonsense	528	FALSE	2	0	Diabetes Mellitus	11
230	515	F	p.Tyr454*	nonsense	454	FALSE	p.Trp371*	nonsense	371	FALSE	2	0	Diabetes Mellitus	4
231	516	F	p.Tyr454*	nonsense	454	FALSE	p.Trp371*	nonsense	371	FALSE	2	0	Diabetes Mellitus	4
232	517	F	p.Phe516del	ins/del	516	TRUE	p.Val412Serfs*29	frameshift	412	TRUE	1	2	Diabetes Mellitus	3
233	518	F	p.Met722_Asp729dup	ins/del	722	FALSE	p.Lys836Glnfs*104	frameshift	836	FALSE	1	0	Diabetes Mellitus	2
234	520	F	p.Trp540del	ins/del	540	TRUE	p.Cys505Tyr	missense	505	TRUE	0	2	Diabetes Mellitus	8
235	521	M	p.Arg793Pro	missense	793	FALSE	p.Val546Asp	missense	546	TRUE	0	1	Diabetes Mellitus	7
236	522	F	p.Gly154fs*3?	frameshift	154	FALSE	p.Gly154fs*3?	frameshift	154	FALSE	2	0	Diabetes Mellitus	3
237	523	M	p.Gly154fs*3?	frameshift	154	FALSE	p.Gly154fs*3?	frameshift	154	FALSE	2	0	Diabetes Mellitus	3
238	525	M	p.Val509_Tyr513del	ins/del	509	TRUE	p.Val509_Tyr513del	ins/del	509	TRUE	0	2	Diabetes Mellitus	1
239	526	F	p.Val509_Tyr513del	ins/del	509	TRUE	p.Val509_Tyr513del	ins/del	509	TRUE	0	2	Diabetes Mellitus	4
240	527	F	p.Val509_Tyr513del	ins/del	509	TRUE	p.Val412Serfs*29	frameshift	412	TRUE	1	2	Diabetes Mellitus	4
241	528	F	p.Asp211Asn	missense	211	FALSE	p.Pro607Arg	missense	607	TRUE	0	1	Diabetes Mellitus	10
242	529	F	p.Asp211Asn	missense	211	FALSE	p.Pro607Arg	missense	607	TRUE	0	1	Diabetes Mellitus	12
243	530	M	p.Val509Ilefs*8	frameshift	509	TRUE	p.Val509Ilefs*8	frameshift	509	TRUE	2	2	Diabetes Mellitus	4
244	542	F	p.Phe883Serfs*68	frameshift	883	TRUE	p.Phe883Serfs*68	frameshift	883	TRUE	2	2	Diabetes Mellitus	10
245	547	F	p.Arg818Cys	missense	818	FALSE	p.Arg818Cys	missense	818	FALSE	0	0	Diabetes Mellitus	22
246	548	F	p.Arg818Cys	missense	818	FALSE	p.Arg818Cys	missense	818	FALSE	0	0	Diabetes Mellitus	20
247	549	F	p.Arg818Cys	missense	818	FALSE	p.Arg818Cys	missense	818	FALSE	0	0	Diabetes Mellitus	18
248	550	F	p.Phe350del	ins/del	350	TRUE	p.Phe350del	ins/del	350	TRUE	0	2	Diabetes Mellitus	8
249	557	M	p.Val142Glyfs*110	frameshift	142	FALSE	p.Val142Glyfs*110	frameshift	142	FALSE	2	0	Diabetes Mellitus	6
250	558	F	p.Val142Glyfs*110	frameshift	142	FALSE	p.Val142Glyfs*110	frameshift	142	FALSE	2	0	Diabetes Mellitus	5
251	559	F	p.Gln520*	nonsense	520	FALSE	A58V	missense		FALSE	1	0	Diabetes Mellitus	8
252	560	F	p.Gln520*	nonsense	520	FALSE	A58V	missense		FALSE	1	0	Diabetes Mellitus	8
253	561	M	p.Val142Glyfs*110	frameshift	142	FALSE	p.Val142Glyfs*110	frameshift	142	FALSE	2	0	Diabetes Mellitus	2
254	563	M	p.Val142Glyfs*110	frameshift	142	FALSE	p.Val142Glyfs*110	frameshift	142	FALSE	2	0	Diabetes Mellitus	4
255	564	M	p.Val142Glyfs*110	frameshift	142	FALSE	p.Val142Glyfs*110	frameshift	142	FALSE	2	0	Diabetes Mellitus	8
256	565	M	p.Val142Glyfs*110	frameshift	142	FALSE	p.Val142Glyfs*110	frameshift	142	FALSE	2	0	Diabetes Mellitus	10
257	567	M	p.Val142Glyfs*110	frameshift	142	FALSE	p.Val142Glyfs*110	frameshift	142	FALSE	2	0	Diabetes Mellitus	3
258	586	M	p.Gln136*	nonsense	136	FALSE	p.Gln136*	nonsense	136	FALSE	2	0	Diabetes Mellitus	5
259	587	M	p.Gln136*	nonsense	136	FALSE	p.Gln136*	nonsense	136	FALSE	2	0	Diabetes Mellitus	4
260	588	M	p.Gln136*	nonsense	136	FALSE	p.Gln136*	nonsense	136	FALSE	2	0	Diabetes Mellitus	4
261	589	M	p.Arg517Alafs*5	frameshift	517	FALSE	p.Trp648*	nonsense	648	TRUE	2	1	Diabetes Mellitus	3
262	590	F	p.Arg517Alafs*5	frameshift	517	FALSE	p.Trp648*	nonsense	648	TRUE	2	1	Diabetes Mellitus	4
263	591	F	p.Leu567_Phe568del	ins/del	567	TRUE	p.Gly437Arg	missense	437	TRUE	0	2	Diabetes Mellitus	10
264	592	F	p.Leu567_Phe568del	ins/del	567	TRUE	p.Gly437Arg	missense	437	TRUE	0	2	Diabetes Mellitus	10
265	593	M	p.Cys537*	nonsense	537	TRUE	p.Trp478*	nonsense	478	TRUE	2	2	Diabetes Mellitus	7
266	594	M	p.Cys537*	nonsense	537	TRUE	p.Trp478*	nonsense	478	TRUE	2	2	Diabetes Mellitus	12
267	595	F	p.Gln668*	nonsense	668	FALSE	p.Trp478*	nonsense	478	TRUE	2	1	Diabetes Mellitus	12
268	596	M	p.Gln668*	nonsense	668	FALSE	p.Trp478*	nonsense	478	TRUE	2	1	Diabetes Mellitus	6
269	597	M	p.Ser812Alafs*50	frameshift	812	FALSE	p.Ser812Alafs*50	frameshift	812	FALSE	2	0	Diabetes Mellitus	2
270	598	M	p.Tyr302*	nonsense	302	FALSE	p.Gly736Ser	missense	736	FALSE	1	0	Diabetes Mellitus	8
271	599	F	p.Tyr302*	nonsense	302	FALSE	p.Gly736Ser	missense	736	FALSE	1	0	Diabetes Mellitus	11
272	600	F	p.Phe883Serfs*68	frameshift	883	TRUE	p.Gln667*	nonsense	667	FALSE	2	1	Diabetes Mellitus	7
273	601	M	p.Phe883Serfs*68	frameshift	883	TRUE	p.Gln667*	nonsense	667	FALSE	2	1	Diabetes Mellitus	7
274	602	F	p.Val415del	ins/del	415	TRUE	p.Val415del	ins/del	415	TRUE	0	2	Diabetes Mellitus	4
275	603	F	p.Val415del	ins/del	415	TRUE	p.Val415del	ins/del	415	TRUE	0	2	Diabetes Mellitus	6
276	604	M	p.Val415del	ins/del	415	TRUE	p.Val415del	ins/del	415	TRUE	0	2	Diabetes Mellitus	6
277	605	F	p.Arg517Alafs*5	frameshift	517	FALSE	p.Phe883Serfs*68	frameshift	883	TRUE	2	1	Diabetes Mellitus	4
278	606	F	p.Arg517Alafs*5	frameshift	517	FALSE	p.Phe883Serfs*68	frameshift	883	TRUE	2	1	Diabetes Mellitus	5
279	607	M	p.Pro885Leu	missense	885	TRUE	p.Pro885Leu	missense	885	TRUE	0	2	Diabetes Mellitus	5
280	608	M	p.Phe883Serfs*68	frameshift	883	TRUE	p.Glu752*	nonsense	752	FALSE	2	1	Diabetes Mellitus	4
281	609	M	p.Pro292Ser	missense	292	FALSE	p.Glu273*	nonsense	273	FALSE	1	0	Diabetes Mellitus	16
282	611	F	p.Ile296Ser	missense	296	FALSE	p.Glu169Lys	missense	169	FALSE	0	0	Diabetes Mellitus	11
283	612	M	p.Phe354del	ins/del	354	TRUE	p.Trp478*	nonsense	478	TRUE	1	2	Diabetes Mellitus	3
284	613	M	p.Ser502ins8	ins/del	502	TRUE	p.Glu273*	nonsense	273	FALSE	1	1	Diabetes Mellitus	2
285	614	M	p.Phe883Serfs*68	frameshift	883	TRUE	p.Phe883Serfs*68	frameshift	883	TRUE	2	2	Diabetes Mellitus	5
286	618	F	p.Glu462_Thr464del	ins/del	462	FALSE	p.Glu462_Thr464del	ins/del	462	FALSE	0	0	Diabetes Mellitus	6
287	619	F	p.Glu462_Thr464del	ins/del	462	FALSE	p.Glu462_Thr464del	ins/del	462	FALSE	0	0	Diabetes Mellitus	4
288	620	F	p.Gly154fs*3?	frameshift	154	FALSE	p.Gly154fs*3?	frameshift	154	FALSE	2	0	Diabetes Mellitus	9
289	621	M	p.Gly154fs*3?	frameshift	154	FALSE	p.Gly154fs*3?	frameshift	154	FALSE	2	0	Diabetes Mellitus	10
290	623	F	p.Leu200Argfs*87	frameshift	200	FALSE	p.Leu200Argfs*87	frameshift	200	FALSE	2	0	Diabetes Mellitus	4
291	625	F	p.Gln819*	nonsense	819	FALSE	p.Gln226*	nonsense	226	FALSE	2	0	Diabetes Mellitus	7
292	626	M	p.Leu200Argfs*87	frameshift	200	FALSE	p.Tyr669Cys	missense	669	FALSE	1	0	Diabetes Mellitus	11
293	627	F	p.Gln366*	nonsense	366	FALSE	p.Gln520*	nonsense	520	FALSE	2	0	Diabetes Mellitus	6
294	628	M	p.Tyr508fs*34	frameshift	508	TRUE	p.Tyr508fs*34	frameshift	508	TRUE	2	2	Diabetes Mellitus	4
295	633	M	p.Arg558Cys	missense	558	FALSE	p.Arg558Cys	missense	558	FALSE	0	0	Diabetes Mellitus	33
296	634	M	p.Gly702Ser	missense	702	FALSE	p.Leu543Arg	missense	543	TRUE	0	1	Diabetes Mellitus	11
297	635	M	p.Phe354del	ins/del	354	TRUE	p.Ser888*	nonsense	888	TRUE	1	2	Diabetes Mellitus	4
298	636	M	p.Trp540del	ins/del	540	TRUE	p.Gly674Arg	missense	674	FALSE	0	1	Diabetes Mellitus	11
299	637	F	p.Val412Serfs*29	frameshift	412	TRUE	p.Arg629Trp	missense	629	FALSE	1	1	Diabetes Mellitus	9
300	638	M	p.Tyr528Asp	missense	528	FALSE	p.Tyr528Asp	missense	528	FALSE	0	0	Diabetes Mellitus	10
301	639	F	p.Phe646fs*62	frameshift	646	TRUE	p.Phe646fs*62	frameshift	646	TRUE	2	2	Diabetes Mellitus	7
302	640	F	p.Ala684Val	missense	684	FALSE	p.Ala684Val	missense	684	FALSE	0	0	Diabetes Mellitus	14
303	641	M	p.Gln486*	nonsense	486	FALSE	p.Gln486*	nonsense	486	FALSE	2	0	Diabetes Mellitus	4
304	642	M	p.Val142Glyfs*110	frameshift	142	FALSE	p.Thr461Pro	missense	461	FALSE	1	0	Diabetes Mellitus	9
305	648	M	p.Trp540del	ins/del	540	TRUE	p.Trp540del	ins/del	540	TRUE	0	2	Diabetes Mellitus	6
306	649	F	p.Trp540del	ins/del	540	TRUE	p.Trp540del	ins/del	540	TRUE	0	2	Diabetes Mellitus	4
307	650	F	p.Leu567_Phe568del	ins/del	567	TRUE	p.Leu567_Phe568del	ins/del	567	TRUE	0	2	Diabetes Mellitus	11
308	651	F	p.Trp371*	nonsense	371	FALSE	p.Trp371*	nonsense	371	FALSE	2	0	Diabetes Mellitus	5
309	652	M	p.Trp700*	nonsense	700	FALSE	p.Phe883Serfs*68	frameshift	883	TRUE	2	1	Diabetes Mellitus	5
310	653	M	p.Trp700*	nonsense	700	FALSE	p.Phe883Serfs*68	frameshift	883	TRUE	2	1	Diabetes Mellitus	7
311	654	F	p.Phe414del	ins/del	414	TRUE	p.Gly736Ser	missense	736	FALSE	0	1	Diabetes Mellitus	9
312	655	M	p.Tyr291*	nonsense	291	FALSE	p.Ser411Cysfs*131	frameshift	411	TRUE	2	1	Diabetes Mellitus	6
313	656	F	p.Val142Glyfs*110	frameshift	142	FALSE	p.Leu554_Gly562del	ins/del	554	FALSE	1	0	Diabetes Mellitus	6
314	657	M	p.Val288Lysfs*3	frameshift	288	FALSE	p.Val288Lysfs*3	frameshift	288	FALSE	2	0	Diabetes Mellitus	3
315	658	M	p.Cys742Leufs*17	frameshift	742	FALSE	p.Pro504Leu	missense	504	TRUE	1	1	Diabetes Mellitus	7
316	659	F	p.Tyr110Asn	missense	110	FALSE	p.Ala133Thr	missense	133	FALSE	0	0	Diabetes Mellitus	15
317	661	F	p.Arg629Trp	missense	629	FALSE	p.Leu468del	ins/del	468	TRUE	0	1	Diabetes Mellitus	12
318	662	F	p.Val415del	ins/del	415	TRUE	p.Tyr660*	nonsense	660	FALSE	1	1	Diabetes Mellitus	4
319	663	M	p.Val142Glyfs*110	frameshift	142	FALSE	p.Val412Serfs*29	frameshift	412	TRUE	2	1	Diabetes Mellitus	5
320	664	M	p.Leu592Tyrfs*13	frameshift	592	TRUE	p.Leu592Tyrfs*13	frameshift	592	TRUE	2	2	Diabetes Mellitus	8
321	665	M	p.Phe344_Ile345insAlaPhePhe	ins/del	344	TRUE	p.Phe344_Ile345insAlaPhePhe	ins/del	344	TRUE	0	2	Diabetes Mellitus	9
322	666	F	p.Gly736Arg	missense	736	FALSE	p.Gly736Arg	missense	736	FALSE	0	0	Diabetes Mellitus	5.5
323	667	M	p.Val142Glyfs*110	frameshift	142	FALSE	p.Val142Glyfs*110	frameshift	142	FALSE	2	0	Diabetes Mellitus	3.5
324	668	M	p.Val142Glyfs*110	frameshift	142	FALSE	p.Val142Glyfs*110	frameshift	142	FALSE	2	0	Diabetes Mellitus	12
325	0	M	p.Ser888*	nonsense	888	TRUE	p.Phe354del	ins/del	354	TRUE	1	2	Optic Atrophy	5
326	5	M	p.Leu672Pro	missense	672	FALSE	p.Leu672Pro	missense	672	FALSE	0	0	Optic Atrophy	5.11
327	6	M	p.Phe417Leufs*25	frameshift	417	TRUE	p.Arg629Trp	missense	629	FALSE	1	1	Optic Atrophy	10.1
328	7	F	p.Glu273*	nonsense	273	FALSE	p.Trp613*	nonsense	613	FALSE	2	0	Optic Atrophy	7.9
329	9	F	p.Glu202Gly	missense	202	FALSE	p.Asp211Asn	missense	211	FALSE	0	0	Optic Atrophy	13
330	10	M	p.Val415del	ins/del	415	TRUE	p.Glu752*	nonsense	752	FALSE	1	1	Optic Atrophy	15.11
331	11	M	p.Ala126Thr	missense	126	FALSE	p.Trp613*	nonsense	613	FALSE	1	0	Optic Atrophy	11
332	12	F	p.Ala326Val	missense	326	TRUE	p.Glu864*	nonsense	864	FALSE	1	1	Optic Atrophy	17
333	13	F	p.Leu200fs*286	frameshift	200	FALSE	p.Glu752*	nonsense	752	FALSE	2	0	Optic Atrophy	5.2
334	14	F	p.Trp371*	nonsense	371	FALSE	p.Arg629Trp	missense	629	FALSE	1	0	Optic Atrophy	5
335	15	M	p.Trp648*	nonsense	648	TRUE	p.Trp648*	nonsense	648	TRUE	2	2	Optic Atrophy	8.7
336	23	F	p.Phe354del	ins/del	354	TRUE	p.Phe354del	ins/del	354	TRUE	0	2	Optic Atrophy	7
337	26	F	p.Ser551Phe	missense	551	FALSE	p.Ser551Phe	missense	551	FALSE	0	0	Optic Atrophy	28.6
338	30	F	p.Lys253*	nonsense	253	FALSE	p.Phe883Serfs*?	frameshift	883	TRUE	2	1	Optic Atrophy	18.11
339	32	F	p.Val644fs64*	frameshift, nonsense	644	TRUE	p.Val644fs64*	frameshift, nonsense	644	TRUE	2	2	Optic Atrophy	11.3
340	34	F	p.Phe414del	ins/del	414	TRUE	p.Leu565del	ins/del	565	TRUE	0	2	Optic Atrophy	13.6
341	36	M	p.Val412fs440*	frameshift, nonsense	412	TRUE	p.Val415del	ins/del	415	TRUE	1	2	Optic Atrophy	6
342	37	F	p.Phe883Serfs*68	frameshift	883	TRUE	no data	no data		FALSE	1	1	Optic Atrophy	23
343	38	F	p.His450*	nonsense	450	FALSE	p.His450*	nonsense	450	FALSE	2	0	Optic Atrophy	10.3
344	44	F	p.Arg629Trp	missense	629	FALSE	p.Cys647*	nonsense	647	TRUE	1	1	Optic Atrophy	12.9
345	46	F	p.Arg147fs*163	frameshift, nonsense	147	FALSE	p.Trp540*	nonsense	540	TRUE	2	1	Optic Atrophy	7
346	48	F	p.Phe350del	ins/del	350	TRUE	p.Gln392*	nonsense	392	FALSE	1	1	Optic Atrophy	10
347	52	F	p.Phe883fs	frameshift	883	TRUE	p.Cys755Arg	missense	755	FALSE	1	1	Optic Atrophy	10
348	53	F	p.Leu282Pro	missense	282	FALSE	p.Trp613*	nonsense	613	FALSE	1	0	Optic Atrophy	17
349	54	F	p.Glu169Lys	missense	169	FALSE	---	no data		FALSE	0	0	Optic Atrophy	15
350	55	F	p.Glu169Lys	missense	169	FALSE	p.Arg558Cys	missense	558	FALSE	0	0	Optic Atrophy	9
351	60	M	p.Gly107Glu	missense	107	FALSE	p.Arg629Trp	missense	629	FALSE	0	0	Optic Atrophy	7
352	70	F	p.Tyr351Cys	missense	351	TRUE	p.Trp613*	nonsense	613	FALSE	1	1	Optic Atrophy	49
353	71	F	p.Tyr351Cys	missense	351	TRUE	p.Trp613*	nonsense	613	FALSE	1	1	Optic Atrophy	52
354	76	F	p.Gly780Ala	missense	780	FALSE	p.Arg818Cys	missense	818	FALSE	0	0	Optic Atrophy	5
355	86	F	p.Val142Glyfs*110	nonsense	142	FALSE	p.Phe419_Pro420dup	duplication	419	TRUE	1	1	Optic Atrophy	6
356	89	F	p.Ala370Serfs*173	nonsense	370	FALSE	p.Ala370Serfs*173	nonsense	370	FALSE	2	0	Optic Atrophy	6
357	90	M	p.Glu462_Thr464del	ins/del	462	FALSE	p.Glu462_Thr464del	ins/del	462	FALSE	0	0	Optic Atrophy	20
358	94	F	p.Ala126Thr	missense	126	FALSE	p.Trp613*	nonsense	613	FALSE	1	0	Optic Atrophy	9
359	95	M	p.Ala126Thr	missense	126	FALSE	p.Trp613*	nonsense	613	FALSE	1	0	Optic Atrophy	6
360	96	F	p.Leu200Pro	missense	200	FALSE	p.Arg232Pro	missense	232	FALSE	0	0	Optic Atrophy	15.3
361	97	F	p.Val415del	ins/del	415	TRUE	p.Phe247Cfs*5	nonsense	247	FALSE	1	1	Optic Atrophy	9
362	101	M	p.Val412Serfs*29	frameshift, nonsense	412	TRUE	p.Val415del	ins/del	415	TRUE	1	2	Optic Atrophy	8
363	113	M	p.Gln520*	nonsense	520	FALSE	p.Gly736Ser	missense	736	FALSE	1	0	Optic Atrophy	27
364	117	F	p.Asp211Asn	missense	211	FALSE	p.Val415del	ins/del	415	TRUE	0	1	Optic Atrophy	20
365	118	F	p.Val142Glyfs*110	frameshift, nonsense	142	FALSE	p.Glu169Lys	missense	169	FALSE	1	0	Optic Atrophy	20
366	123	F	p.Ser790*	nonsense	790	FALSE	p.Leu567_Phe568del	ins/del	567	TRUE	1	1	Optic Atrophy	12
367	125	M	p.Phe413_Val415del	ins/del	413	TRUE	p.Phe883Serfs*68	frameshift, nonsense	883	TRUE	1	2	Optic Atrophy	8
368	128	F	p.Leu637Hisfs*76	frameshift, nonsense	637	TRUE	p.Pro346Leu	missense	346	TRUE	1	2	Optic Atrophy	11
369	134	M	p.Phe775Leufs*87	frameshift, nonsense	775	FALSE	p.Glu169Lys	missense	169	FALSE	1	0	Optic Atrophy	9
370	136	M	p.Val415del	ins/del	415	TRUE	p.Val415del	ins/del	415	TRUE	0	2	Optic Atrophy	23
371	145	M	p.Val42Glyfs*110	frameshift, nonsense	42	FALSE	p.Val415del	ins/del	415	TRUE	1	1	Optic Atrophy	8.11
372	148	F	p.Glu273*	nonsense	273	FALSE	p.Gly674Arg	missense	674	FALSE	1	0	Optic Atrophy	22
373	156	F	p.Gln668*	nonsense	668	FALSE	p.Leu829Val	missense	829	FALSE	1	0	Optic Atrophy	27
374	159	F	p.Arg147Glyfs*17	frameshift, nonsense	147	FALSE	p.Lys193del	ins/del	193	FALSE	1	0	Optic Atrophy	15
375	160	M	p.Arg147Glyfs*17	frameshift, nonsense	147	FALSE	p.Lys193del	ins/del	193	FALSE	1	0	Optic Atrophy	13
376	162	F	p.Val207Val	missense	207	FALSE	p.Trp648Leu	missense	648	TRUE	0	1	Optic Atrophy	36
377	175	F	p.Arg558Cys	missense	558	FALSE	p.Arg558Cys	missense	558	FALSE	0	0	Optic Atrophy	16
378	189	F	p.Val509_Tyr513del	ins/del	509	TRUE	p.Tyr508Cysfs*34	frameshift, nonsense	508	TRUE	1	2	Optic Atrophy	8
379	190	M	p.Val415del	ins/del	415	TRUE	p.Phe883Serfs*68	frameshift, nonsense	883	TRUE	1	2	Optic Atrophy	27
380	203	F	p.Leu511Pro	missense	511	TRUE	p.Leu511Pro	missense	511	TRUE	0	2	Optic Atrophy	8
381	204	F	p.Leu511Pro	missense	511	TRUE	p.Leu511Pro	missense	511	TRUE	0	2	Optic Atrophy	9
382	206	M	p.Leu511Pro	missense	511	TRUE	p.Leu511Pro	missense	511	TRUE	0	2	Optic Atrophy	6
383	207	F	p.Leu511Pro	missense	511	TRUE	p.Leu511Pro	missense	511	TRUE	0	2	Optic Atrophy	6
384	208	M	p.Leu511Pro	missense	511	TRUE	p.Leu511Pro	missense	511	TRUE	0	2	Optic Atrophy	6
385	258	F	p.Val412Serfs*126	frameshift	412	TRUE	p.Val412Serfs*126	frameshift	412	TRUE	2	2	Optic Atrophy	17
386	259	M	p.Val779Gly	missense	779	FALSE	p.Trp648*	nonsense	648	TRUE	1	1	Optic Atrophy	5.8
387	260	F	p.Tyr660Thrfs*5	frameshift	660	FALSE	p.Tyr660Thrfs*5	frameshift	660	FALSE	2	0	Optic Atrophy	6
388	261	F	p.Ser443Arg	missense	443	TRUE	p.Ser443Arg	missense	443	TRUE	0	2	Optic Atrophy	5.5
389	262	F	p.Ser443Arg	missense	443	TRUE	p.Ser443Arg	missense	443	TRUE	0	2	Optic Atrophy	5
390	263	F	p.Gln392*	nonsense	392	FALSE	p.Tyr513Serfs*29	frameshift	513	TRUE	2	1	Optic Atrophy	20
391	264	F	p.Trp540*	nonsense	540	TRUE	p.Trp540*	nonsense	540	TRUE	2	2	Optic Atrophy	6
392	265	F	p.Trp540*	nonsense	540	TRUE	p.Trp540*	nonsense	540	TRUE	2	2	Optic Atrophy	9
393	266	F	p.Ser168Profs*119	frameshift	168	FALSE	p.Trp648*	nonsense	648	TRUE	2	1	Optic Atrophy	9.7
394	267	F	p.Ala671Cysfs*41	frameshift	671	FALSE	p.Ala671Cysfs*41	frameshift	671	FALSE	2	0	Optic Atrophy	14
395	268	F	p.Gly702Ser	missense	702	FALSE	p.Gly702Ser	missense	702	FALSE	0	0	Optic Atrophy	55
396	269	F	p.Arg818Cys	missense	818	FALSE	p.Arg818Cys	missense	818	FALSE	0	0	Optic Atrophy	43
397	270	M	p.Glu169Lys	missense	169	FALSE	p.Val412Serfs*29	frameshift	412	TRUE	1	1	Optic Atrophy	9
398	271	M	p.Ser430Trp	missense	430	TRUE	p.Ser430Trp	missense	430	TRUE	0	2	Optic Atrophy	9
399	272	M	p.Val142Glyfs*110	frameshift	142	FALSE	p.Val412Serfs*29	frameshift	412	TRUE	2	1	Optic Atrophy	14
400	274	F	p.Tyr110Asn	missense	110	FALSE	p.Ala133Thr	missense	133	FALSE	0	0	Optic Atrophy	25
401	275	M	p.Trp700*	nonsense	700	FALSE	p.Phe883Serfs*68	frameshift	883	TRUE	2	1	Optic Atrophy	7
402	276	M	p.Trp700*	nonsense	700	FALSE	p.Phe883Serfs*68	frameshift	883	TRUE	2	1	Optic Atrophy	8
403	277	M	p.Thr156Met	missense	156	FALSE	p.Ile142fs*400	frameshift	142	FALSE	1	0	Optic Atrophy	8
404	278	M	p.Thr156Met	missense	156	FALSE	p.Ile142fs*400	frameshift	142	FALSE	1	0	Optic Atrophy	10
405	279	M	p.Gln103*	nonsense	103	FALSE	p.Val415del	ins/del	415	TRUE	1	1	Optic Atrophy	10
406	280	F	p.Ala214Serfs*72	frameshift	214	FALSE	p.Ala214Serfs*72	frameshift	214	FALSE	2	0	Optic Atrophy	15
407	281	M	p.Arg558His	missense	558	FALSE	p.Arg558His	missense	558	FALSE	0	0	Optic Atrophy	35
408	282	M	p.Val503Serfs*15	frameshift	503	TRUE	p.Val503Serfs*15	frameshift	503	TRUE	2	2	Optic Atrophy	6
409	283	M	p.Gln520*	nonsense	520	FALSE	p.Ser605Lysfs*107	frameshift	605	TRUE	2	1	Optic Atrophy	8
410	284	M	p.Gln520*	nonsense	520	FALSE	p.Ser605Lysfs*107	frameshift	605	TRUE	2	1	Optic Atrophy	7
411	286	F	p.Val142Glyfs*110	frameshift	142	FALSE	p.Tyr534*	nonsense	534	TRUE	2	1	Optic Atrophy	4
412	287	M	p.Gln667*	nonsense	667	FALSE	p.Pro724Ser	missense	724	FALSE	1	0	Optic Atrophy	12
413	288	M	p.Tyr650Cysfs*61	frameshift	650	TRUE	p.Gly736Ser	missense	736	FALSE	1	1	Optic Atrophy	24
414	289	M	p.Ser411Cysfs*131	frameshift	411	TRUE	p.Ile823Argfs*51	frameshift	823	FALSE	2	1	Optic Atrophy	13
415	290	F	p.Leu468del	ins/del	468	TRUE	p.Arg629Trp	missense	629	FALSE	0	1	Optic Atrophy	7
416	291	M	p.Leu402Pro	missense	402	TRUE	p.Val532fs*10	frameshift	532	TRUE	1	2	Optic Atrophy	6
417	292	F	p.Val142Glyfs*110	frameshift	142	FALSE	p.Leu554_Gly562del	ins/del	554	FALSE	1	0	Optic Atrophy	8
418	293	M	p.Val142Glyfs*110	frameshift	142	FALSE	p.Leu293Cysfs*10	frameshift	293	FALSE	2	0	Optic Atrophy	6
419	294	F	p.Val412Serfs*29	frameshift	412	TRUE	p.Pro504Leu	missense	504	TRUE	1	2	Optic Atrophy	18
420	295	F	p.Val412Serfs*29	frameshift	412	TRUE	p.Pro504Leu	missense	504	TRUE	1	2	Optic Atrophy	16
421	296	M	p.Gly702Ser	missense	702	FALSE	p.Gly702Ser	missense	702	FALSE	0	0	Optic Atrophy	10
422	297	M	p.Gln520*	nonsense	520	FALSE	p.Gln520*	nonsense	520	FALSE	2	0	Optic Atrophy	8
423	299	F	p.Leu592Tyrfs*13	frameshift	592	TRUE	p.Leu592Tyrfs*13	frameshift	592	TRUE	2	2	Optic Atrophy	7
424	301	F	p.Phe354del	ins/del	354	TRUE	p.Arg558Cys	missense	558	FALSE	0	1	Optic Atrophy	10
425	302	F	p.Gly736Ser	missense	736	FALSE	p.Gly736Ser	missense	736	FALSE	0	0	Optic Atrophy	19
426	303	F	p.Gly736Ser	missense	736	FALSE	p.Gly736Ser	missense	736	FALSE	0	0	Optic Atrophy	25
427	304	M	p.Arg818Cys	missense	818	FALSE	p.Arg818Cys	missense	818	FALSE	0	0	Optic Atrophy	25
428	305	F	p.Gln667*	nonsense	667	FALSE	p.Phe884Serfs*68	frameshift	884	TRUE	2	1	Optic Atrophy	15
429	307	M	p.Trp371*	nonsense	371	FALSE	p.Trp371*	nonsense	371	FALSE	2	0	Optic Atrophy	19
430	308	F	p.Val288Lysfs*3	frameshift	288	FALSE	p.Val288Lysfs*3	frameshift	288	FALSE	2	0	Optic Atrophy	8
431	310	F	p.Val142Glyfs*110	frameshift	142	FALSE	p.Leu592Tyrfs*13	frameshift	592	TRUE	2	1	Optic Atrophy	9
432	311	F	p.Pro346Leu	missense	346	TRUE	p.Ile427Ser	missense	427	TRUE	0	2	Optic Atrophy	8
433	312	F	p.Gln366*	nonsense	366	FALSE	p.Pro838Leu	missense	838	FALSE	1	0	Optic Atrophy	15
434	313	M	p.Thr361Ile	missense	361	FALSE	p.Thr361Ile	missense	361	FALSE	0	0	Optic Atrophy	3
435	315	M	p.Val412Serfs*29	frameshift	412	TRUE	p.Val412Serfs*29	frameshift	412	TRUE	2	2	Optic Atrophy	9
436	316	M	p.Val509Ilefs*8	frameshift	509	TRUE	p.Phe882Serfs*69	frameshift	882	TRUE	2	2	Optic Atrophy	7
437	317	M	p.Val509Ilefs*8	frameshift	509	TRUE	p.Phe882Serfs*69	frameshift	882	TRUE	2	2	Optic Atrophy	11
438	318	F	p.Tyr291*	nonsense	291	FALSE	p.Ser411Cysfs*131	frameshift	411	TRUE	2	1	Optic Atrophy	11
439	319	F	p.Leu567_Phe568del	ins/del	567	TRUE	p.Leu567_Phe568del	ins/del	567	TRUE	0	2	Optic Atrophy	17
440	320	M	p.Val415del	ins/del	415	TRUE	p.Tyr660*	nonsense	660	FALSE	1	1	Optic Atrophy	12
441	321	F	p.Pro504Leu	missense	504	TRUE	p.Cys742Leufs*17	frameshift	742	FALSE	1	1	Optic Atrophy	17
442	322	M	p.Phe414del	ins/del	414	TRUE	p.Gly736Ser	missense	736	FALSE	0	1	Optic Atrophy	20
443	323	F	p.Trp540del	ins/del	540	TRUE	p.Trp540del	ins/del	540	TRUE	0	2	Optic Atrophy	10
444	324	M	p.Trp540del	ins/del	540	TRUE	p.Trp540del	ins/del	540	TRUE	0	2	Optic Atrophy	16
445	325	M	p.Glu776Val	missense	776	FALSE	p.Leu723Pro	missense	723	FALSE	0	0	Optic Atrophy	17
446	326	M	p.Arg558His	missense	558	FALSE	p.Arg558His	missense	558	FALSE	0	0	Optic Atrophy	32
447	327	M	p.Glu717Lys	missense	717	FALSE	p.Glu717Lys	missense	717	FALSE	0	0	Optic Atrophy	13
448	328	F	p.Glu717Lys	missense	717	FALSE	p.Gln486*	nonsense	486	FALSE	1	0	Optic Atrophy	15
449	329	F	p.Glu717Lys	missense	717	FALSE	p.Gln486*	nonsense	486	FALSE	1	0	Optic Atrophy	17
450	330	M	p.Glu717Lys	missense	717	FALSE	p.Gln486*	nonsense	486	FALSE	1	0	Optic Atrophy	13
451	331	F	p.Glu717Lys	missense	717	FALSE	p.Gln486*	nonsense	486	FALSE	1	0	Optic Atrophy	20
452	332	M	p.Glu717Lys	missense	717	FALSE	p.Trp588*	nonsense	588	FALSE	1	0	Optic Atrophy	15
453	333	M	p.Glu717Lys	missense	717	FALSE	p.Glu752Lys	missense	752	FALSE	0	0	Optic Atrophy	9
454	334	F	p.Ala684Val	missense	684	FALSE	p.Val415del	ins/del	415	TRUE	0	1	Optic Atrophy	5
455	335	M	p.Ala684Val	missense	684	FALSE	p.Val415del	ins/del	415	TRUE	0	1	Optic Atrophy	10
456	337	F	p.Leu672Pro	missense	672	FALSE	p.Ala684Thr	missense	684	FALSE	0	0	Optic Atrophy	44
457	343	M	p.Val412Serfs*29	frameshift	412	TRUE	p.Ala460Hisfs*88	frameshift	460	FALSE	2	1	Optic Atrophy	12
458	344	F	p.Tyr650Cysfs*61	frameshift	650	TRUE	p.Cys647*	nonsense	647	TRUE	2	2	Optic Atrophy	8
459	346	M	p.Val412Serfs*29	frameshift	412	TRUE	p.Val415del	ins/del	415	TRUE	1	2	Optic Atrophy	10
460	347	F	p.Val412Serfs*29	frameshift	412	TRUE	p.Val415del	ins/del	415	TRUE	1	2	Optic Atrophy	20
461	348	M	p.Val412Serfs*29	frameshift	412	TRUE	p.Val412Serfs*29	frameshift	412	TRUE	2	2	Optic Atrophy	14
462	349	F	p.Val415del	ins/del	415	TRUE	p.Val415del	ins/del	415	TRUE	0	2	Optic Atrophy	15
463	350	F	p.Val412Serfs*29	frameshift	412	TRUE	p.Leu382Pro	missense	382	FALSE	1	1	Optic Atrophy	11
464	351	F	p.Tyr650Cysfs*61	frameshift	650	TRUE	p.Phe354del	ins/del	354	TRUE	1	2	Optic Atrophy	8
465	352	M	p.Val412Serfs*29	frameshift	412	TRUE	p.Val415del	ins/del	415	TRUE	1	2	Optic Atrophy	16
466	353	M	p.Val415del	ins/del	415	TRUE	p.Val415del	ins/del	415	TRUE	0	2	Optic Atrophy	9
467	354	F	p.Val415del	ins/del	415	TRUE	p.Val415del	ins/del	415	TRUE	0	2	Optic Atrophy	12
468	355	F	p.Val415del	ins/del	415	TRUE	p.Val415del	ins/del	415	TRUE	0	2	Optic Atrophy	11
469	356	F	p.Val412Serfs*29	frameshift	412	TRUE	p.Leu374_Leu381dup	ins/del	374	FALSE	1	1	Optic Atrophy	20
470	357	M	p.Tyr650Cysfs*61	frameshift	650	TRUE	p.Tyr650Cysfs*61	frameshift	650	TRUE	2	2	Optic Atrophy	11
471	358	M	p.Tyr650Cysfs*61	frameshift	650	TRUE	p.Tyr650Cysfs*61	frameshift	650	TRUE	2	2	Optic Atrophy	11
472	359	F	p.Leu293Profs*13	frameshift	293	FALSE	p.Leu293Profs*13	frameshift	293	FALSE	2	0	Optic Atrophy	9
473	360	F	p.Leu293Profs*13	frameshift	293	FALSE	p.Leu293Profs*13	frameshift	293	FALSE	2	0	Optic Atrophy	10
474	361	F	p.Leu664Pro	missense	664	FALSE	p.Leu664Pro	missense	664	FALSE	0	0	Optic Atrophy	15
475	362	F	p.Leu664Pro	missense	664	FALSE	p.Leu664Pro	missense	664	FALSE	0	0	Optic Atrophy	9
476	363	M	p.Tyr669*	nonsense	669	FALSE	p.Tyr669*	nonsense	669	FALSE	2	0	Optic Atrophy	13
477	364	M	p.Tyr669*	nonsense	669	FALSE	p.Tyr669*	nonsense	669	FALSE	2	0	Optic Atrophy	13
478	365	F	p.Phe882Serfs*69	frameshift	882	TRUE	p.Val412Serfs*29	frameshift	412	TRUE	2	2	Optic Atrophy	7
479	366	F	p.Phe882Serfs*69	frameshift	882	TRUE	p.Val412Serfs*29	frameshift	412	TRUE	2	2	Optic Atrophy	8
480	367	F	p.Val412Serfs*29	frameshift	412	TRUE	p.Gly702Asp	missense	702	FALSE	1	1	Optic Atrophy	7
481	368	M	p.Glu158Lys	missense	158	FALSE	p.Glu158Lys	missense	158	FALSE	0	0	Optic Atrophy	19
482	369	M	p.Val412Serfs*29	frameshift	412	TRUE	p.Val412Serfs*29	frameshift	412	TRUE	2	2	Optic Atrophy	7
483	434	M	p.Arg177Pro	missense	177	FALSE	p.Glu452Glyfs*20	frameshift	452	FALSE	1	0	Optic Atrophy	19
484	435	M	p.Arg177Pro	missense	177	FALSE	p.Glu452Glyfs*20	frameshift	452	FALSE	1	0	Optic Atrophy	16
485	436	M	p.Arg177Pro	missense	177	FALSE	p.Glu452Glyfs*20	frameshift	452	FALSE	1	0	Optic Atrophy	14
486	437	M	p.Arg177Pro	missense	177	FALSE	p.Glu452Glyfs*20	frameshift	452	FALSE	1	0	Optic Atrophy	11
487	444	F	p.Tyr454*	nonsense	454	FALSE	p.Tyr454*	nonsense	454	FALSE	2	0	Optic Atrophy	12
488	447	F	p.Val412Serfs*29	frameshift	412	TRUE	p.Ala684Val	missense	684	FALSE	1	1	Optic Atrophy	12
489	448	M	p.?	ins/del		FALSE	p.Ser443Ile	missense	443	TRUE	0	1	Optic Atrophy	13
490	449	F	p.Tyr454*	nonsense	454	FALSE	p.Tyr454*	nonsense	454	FALSE	2	0	Optic Atrophy	12
491	450	F	p.Gly736Ser	missense	736	FALSE	p.Gly736Ser	missense	736	FALSE	0	0	Optic Atrophy	6
492	451	M	p.Val142Glyfs*110	frameshift	142	FALSE	p.Val142Glyfs*110	frameshift	142	FALSE	2	0	Optic Atrophy	8.6
493	452	M	p.Val142Glyfs*110	frameshift	142	FALSE	p.Val142Glyfs*110	frameshift	142	FALSE	2	0	Optic Atrophy	15
494	456	M	p.Gln520*	nonsense	520	FALSE	p.Ser605Lysfs*107	frameshift	605	TRUE	2	1	Optic Atrophy	8
495	458	F	p.Gln366*	nonsense	366	FALSE	p.Pro838Leu	missense	838	FALSE	1	0	Optic Atrophy	15
496	459	M	p.Val503Serfs*15	frameshift	503	TRUE	p.Val503Serfs*15	frameshift	503	TRUE	2	2	Optic Atrophy	6
497	460	M	p.Val142Glyfs*110	frameshift	142	FALSE	p.Leu293Cysfs*10	frameshift	293	FALSE	2	0	Optic Atrophy	6
498	461	M	p.Gln520*	nonsense	520	FALSE	p.Gln520*	nonsense	520	FALSE	2	0	Optic Atrophy	8
499	462	M	p.Gln667*	nonsense	667	FALSE	p.Phe884Serfs*68	frameshift	884	TRUE	2	1	Optic Atrophy	20
500	463	F	p.Arg558Cys	missense	558	FALSE	p.Phe354del	ins/del	354	TRUE	0	1	Optic Atrophy	10
501	464	M	p.Arg558His	missense	558	FALSE	p.Arg558His	missense	558	FALSE	0	0	Optic Atrophy	35
502	465	F	p.Ala214Serfs*72	frameshift	214	FALSE	p.Ala214Serfs*72	frameshift	214	FALSE	2	0	Optic Atrophy	15
503	466	F	p.Ser356Phe	missense	356	TRUE	p.Ile427Ser	missense	427	TRUE	0	2	Optic Atrophy	8
504	468	M	p.Trp371Glufs*72	frameshift	371	FALSE	p.Trp371Glufs*72	frameshift	371	FALSE	2	0	Optic Atrophy	11
505	471	F	p.Ala133Thr	missense	133	FALSE	p.Leu543Arg	missense	543	TRUE	0	1	Optic Atrophy	9
506	473	M	p.Phe884Serfs*68	frameshift	884	TRUE	p.Phe884Serfs*68	frameshift	884	TRUE	2	2	Optic Atrophy	19
507	474	M	p.Phe884Serfs*68	frameshift	884	TRUE	p.Phe884Serfs*68	frameshift	884	TRUE	2	2	Optic Atrophy	12
508	475	F	p.Val415del	ins/del	415	TRUE	p.Val415del	ins/del	415	TRUE	0	2	Optic Atrophy	8
509	476	F	p.Val415del	ins/del	415	TRUE	p.Val415del	ins/del	415	TRUE	0	2	Optic Atrophy	7
510	477	F	p.Trp314Cysfs*47	frameshift	314	TRUE	p.Phe883Serfs*67	frameshift	883	TRUE	2	2	Optic Atrophy	11
511	483	F	p.Val415del	ins/del	415	TRUE	p.Leu506Arg	missense	506	TRUE	0	2	Optic Atrophy	7
512	484	F	p.His860Asp	missense	860	FALSE	p.Glu776Val	missense	776	FALSE	0	0	Optic Atrophy	14
513	485	F	p.Glu864*	nonsense	864	FALSE	p.Arg558His	missense	558	FALSE	1	0	Optic Atrophy	13
514	486	M	p.Glu864*	nonsense	864	FALSE	p.Arg558His	missense	558	FALSE	1	0	Optic Atrophy	14
515	487	M	p.Trp700Cys	missense	700	FALSE	p.Glu752Lys	missense	752	FALSE	0	0	Optic Atrophy	10
516	488	F	p.Phe883Leufs*56	frameshift	883	TRUE	p.Ala559Thr	missense	559	FALSE	1	1	Optic Atrophy	13
517	489	F	p.Ala671Val	missense	671	FALSE	p.Trp613*	nonsense	613	FALSE	1	0	Optic Atrophy	42
518	490	M	p.Val142Glyfs*110	frameshift	142	FALSE	p.Trp129*	nonsense	129	FALSE	2	0	Optic Atrophy	6
519	491	F	p.Phe344_Ile345insAlaPhePhe	ins/del	344	TRUE	p.Arg818Cys	missense	818	FALSE	0	1	Optic Atrophy	11
520	492	M	p.Phe344_Ile345insAlaPhePhe	ins/del	344	TRUE	p.Arg818Cys	missense	818	FALSE	0	1	Optic Atrophy	9
521	493	M	p.Lys287Asnfs*88	frameshift	287	FALSE	p.Pro504Leu	missense	504	TRUE	1	1	Optic Atrophy	3.5
522	494	M	p.Lys287Asnfs*88	frameshift	287	FALSE	p.Pro504Leu	missense	504	TRUE	1	1	Optic Atrophy	11.58
523	495	F	p.Lys287Asnfs*88	frameshift	287	FALSE	p.Pro504Leu	missense	504	TRUE	1	1	Optic Atrophy	6.67
524	496	F	p.Tyr291*	nonsense	291	FALSE	p.Tyr291*	nonsense	291	FALSE	2	0	Optic Atrophy	11
525	497	M	p.Val142Glyfs*110	frameshift	142	FALSE	p.Val142Glyfs*110	frameshift	142	FALSE	2	0	Optic Atrophy	6
526	498	M	p.Tyr650Cysfs*61	frameshift	650	TRUE	p.Tyr650Cysfs*61	frameshift	650	TRUE	2	2	Optic Atrophy	8
527	499	F	p.Val142Glyfs*110	frameshift	142	FALSE	p.Val142Glyfs*110	frameshift	142	FALSE	2	0	Optic Atrophy	5
528	501	M	p.Cys647*	nonsense	647	TRUE	p.Cys647*	nonsense	647	TRUE	2	2	Optic Atrophy	11
529	502	F	p.Leu543Arg	missense	543	TRUE	p.Val546Asp	missense	546	TRUE	0	2	Optic Atrophy	10
530	503	F	p.Tyr534*	nonsense	534	TRUE	p.Tyr534*	nonsense	534	TRUE	2	2	Optic Atrophy	12
531	504	F	p.Tyr508fs*34	frameshift	508	TRUE	p.Gln486*	nonsense	486	FALSE	2	1	Optic Atrophy	13
532	505	M	p.Tyr454*	nonsense	454	FALSE	p.Tyr454*	nonsense	454	FALSE	2	0	Optic Atrophy	10
533	506	F	p.Tyr454*	nonsense	454	FALSE	p.Tyr454*	nonsense	454	FALSE	2	0	Optic Atrophy	13
534	507	F	p.Tyr454*	nonsense	454	FALSE	p.Tyr454*	nonsense	454	FALSE	2	0	Optic Atrophy	12
535	508	M	p.Tyr454*	nonsense	454	FALSE	p.Tyr454*	nonsense	454	FALSE	2	0	Optic Atrophy	10
536	509	M	p.Tyr454*	nonsense	454	FALSE	p.Tyr454*	nonsense	454	FALSE	2	0	Optic Atrophy	14
537	510	M	p.Tyr454*	nonsense	454	FALSE	p.Tyr454*	nonsense	454	FALSE	2	0	Optic Atrophy	8
538	511	F	p.Lys178_Ala179del	ins/del	178	FALSE	p.Arg558His	missense	558	FALSE	0	0	Optic Atrophy	11
539	512	F	p.Tyr454*	nonsense	454	FALSE	p.Tyr454*	nonsense	454	FALSE	2	0	Optic Atrophy	8
540	514	M	p.Tyr528*	nonsense	528	FALSE	p.Tyr528*	nonsense	528	FALSE	2	0	Optic Atrophy	7
541	515	F	p.Tyr454*	nonsense	454	FALSE	p.Trp371*	nonsense	371	FALSE	2	0	Optic Atrophy	6
542	516	F	p.Tyr454*	nonsense	454	FALSE	p.Trp371*	nonsense	371	FALSE	2	0	Optic Atrophy	6
543	517	F	p.Phe516del	ins/del	516	TRUE	p.Val412Serfs*29	frameshift	412	TRUE	1	2	Optic Atrophy	10
544	518	F	p.Met722_Asp729dup	ins/del	722	FALSE	p.Lys836Glnfs*104	frameshift	836	FALSE	1	0	Optic Atrophy	11
545	520	F	p.Trp540del	ins/del	540	TRUE	p.Cys505Tyr	missense	505	TRUE	0	2	Optic Atrophy	13
546	521	M	p.Arg793Pro	missense	793	FALSE	p.Val546Asp	missense	546	TRUE	0	1	Optic Atrophy	10
547	522	F	p.Gly154fs*3?	frameshift	154	FALSE	p.Gly154fs*3?	frameshift	154	FALSE	2	0	Optic Atrophy	22
548	523	M	p.Gly154fs*3?	frameshift	154	FALSE	p.Gly154fs*3?	frameshift	154	FALSE	2	0	Optic Atrophy	11
549	525	M	p.Val509_Tyr513del	ins/del	509	TRUE	p.Val509_Tyr513del	ins/del	509	TRUE	0	2	Optic Atrophy	10
550	526	F	p.Val509_Tyr513del	ins/del	509	TRUE	p.Val509_Tyr513del	ins/del	509	TRUE	0	2	Optic Atrophy	13
551	527	F	p.Val509_Tyr513del	ins/del	509	TRUE	p.Val412Serfs*29	frameshift	412	TRUE	1	2	Optic Atrophy	8
552	528	F	p.Asp211Asn	missense	211	FALSE	p.Pro607Arg	missense	607	TRUE	0	1	Optic Atrophy	28
553	529	F	p.Asp211Asn	missense	211	FALSE	p.Pro607Arg	missense	607	TRUE	0	1	Optic Atrophy	26
554	530	M	p.Val509Ilefs*8	frameshift	509	TRUE	p.Val509Ilefs*8	frameshift	509	TRUE	2	2	Optic Atrophy	12
555	538	M	p.Leu347Alafs*196	frameshift	347	TRUE	p.Leu347Alafs*196	frameshift	347	TRUE	2	2	Optic Atrophy	7
556	547	F	p.Arg818Cys	missense	818	FALSE	p.Arg818Cys	missense	818	FALSE	0	0	Optic Atrophy	32
557	548	F	p.Arg818Cys	missense	818	FALSE	p.Arg818Cys	missense	818	FALSE	0	0	Optic Atrophy	33
558	549	F	p.Arg818Cys	missense	818	FALSE	p.Arg818Cys	missense	818	FALSE	0	0	Optic Atrophy	30
559	550	F	p.Phe350del	ins/del	350	TRUE	p.Phe350del	ins/del	350	TRUE	0	2	Optic Atrophy	11
560	557	M	p.Val142Glyfs*110	frameshift	142	FALSE	p.Val142Glyfs*110	frameshift	142	FALSE	2	0	Optic Atrophy	19
561	558	F	p.Val142Glyfs*110	frameshift	142	FALSE	p.Val142Glyfs*110	frameshift	142	FALSE	2	0	Optic Atrophy	10
562	559	F	p.Gln520*	nonsense	520	FALSE	A58V	missense		FALSE	1	0	Optic Atrophy	14
563	560	F	p.Gln520*	nonsense	520	FALSE	A58V	missense		FALSE	1	0	Optic Atrophy	14
564	561	M	p.Val142Glyfs*110	frameshift	142	FALSE	p.Val142Glyfs*110	frameshift	142	FALSE	2	0	Optic Atrophy	10
565	563	M	p.Val142Glyfs*110	frameshift	142	FALSE	p.Val142Glyfs*110	frameshift	142	FALSE	2	0	Optic Atrophy	5
566	564	M	p.Val142Glyfs*110	frameshift	142	FALSE	p.Val142Glyfs*110	frameshift	142	FALSE	2	0	Optic Atrophy	9
567	565	M	p.Val142Glyfs*110	frameshift	142	FALSE	p.Val142Glyfs*110	frameshift	142	FALSE	2	0	Optic Atrophy	9
568	567	M	p.Val142Glyfs*110	frameshift	142	FALSE	p.Val142Glyfs*110	frameshift	142	FALSE	2	0	Optic Atrophy	45
569	586	M	p.Gln136*	nonsense	136	FALSE	p.Gln136*	nonsense	136	FALSE	2	0	Optic Atrophy	11
570	587	M	p.Gln136*	nonsense	136	FALSE	p.Gln136*	nonsense	136	FALSE	2	0	Optic Atrophy	17
571	588	M	p.Gln136*	nonsense	136	FALSE	p.Gln136*	nonsense	136	FALSE	2	0	Optic Atrophy	12
572	589	M	p.Arg517Alafs*5	frameshift	517	FALSE	p.Trp648*	nonsense	648	TRUE	2	1	Optic Atrophy	5
573	590	F	p.Arg517Alafs*5	frameshift	517	FALSE	p.Trp648*	nonsense	648	TRUE	2	1	Optic Atrophy	4
574	591	F	p.Leu567_Phe568del	ins/del	567	TRUE	p.Gly437Arg	missense	437	TRUE	0	2	Optic Atrophy	10
575	592	F	p.Leu567_Phe568del	ins/del	567	TRUE	p.Gly437Arg	missense	437	TRUE	0	2	Optic Atrophy	15
576	593	M	p.Cys537*	nonsense	537	TRUE	p.Trp478*	nonsense	478	TRUE	2	2	Optic Atrophy	10
577	594	M	p.Cys537*	nonsense	537	TRUE	p.Trp478*	nonsense	478	TRUE	2	2	Optic Atrophy	15
578	595	F	p.Gln668*	nonsense	668	FALSE	p.Trp478*	nonsense	478	TRUE	2	1	Optic Atrophy	12
579	596	M	p.Gln668*	nonsense	668	FALSE	p.Trp478*	nonsense	478	TRUE	2	1	Optic Atrophy	6
580	597	M	p.Ser812Alafs*50	frameshift	812	FALSE	p.Ser812Alafs*50	frameshift	812	FALSE	2	0	Optic Atrophy	8
581	598	M	p.Tyr302*	nonsense	302	FALSE	p.Gly736Ser	missense	736	FALSE	1	0	Optic Atrophy	8
582	599	F	p.Tyr302*	nonsense	302	FALSE	p.Gly736Ser	missense	736	FALSE	1	0	Optic Atrophy	9
583	600	F	p.Phe883Serfs*68	frameshift	883	TRUE	p.Gln667*	nonsense	667	FALSE	2	1	Optic Atrophy	11
584	601	M	p.Phe883Serfs*68	frameshift	883	TRUE	p.Gln667*	nonsense	667	FALSE	2	1	Optic Atrophy	11
585	602	F	p.Val415del	ins/del	415	TRUE	p.Val415del	ins/del	415	TRUE	0	2	Optic Atrophy	7
586	603	F	p.Val415del	ins/del	415	TRUE	p.Val415del	ins/del	415	TRUE	0	2	Optic Atrophy	8
587	604	M	p.Val415del	ins/del	415	TRUE	p.Val415del	ins/del	415	TRUE	0	2	Optic Atrophy	8
588	605	F	p.Arg517Alafs*5	frameshift	517	FALSE	p.Phe883Serfs*68	frameshift	883	TRUE	2	1	Optic Atrophy	12
589	606	F	p.Arg517Alafs*5	frameshift	517	FALSE	p.Phe883Serfs*68	frameshift	883	TRUE	2	1	Optic Atrophy	12
590	607	M	p.Pro885Leu	missense	885	TRUE	p.Pro885Leu	missense	885	TRUE	0	2	Optic Atrophy	9
591	608	M	p.Phe883Serfs*68	frameshift	883	TRUE	p.Glu752*	nonsense	752	FALSE	2	1	Optic Atrophy	11
592	609	M	p.Pro292Ser	missense	292	FALSE	p.Glu273*	nonsense	273	FALSE	1	0	Optic Atrophy	16
593	611	F	p.Ile296Ser	missense	296	FALSE	p.Glu169Lys	missense	169	FALSE	0	0	Optic Atrophy	7
594	612	M	p.Phe354del	ins/del	354	TRUE	p.Trp478*	nonsense	478	TRUE	1	2	Optic Atrophy	11
595	613	M	p.Ser502ins8	ins/del	502	TRUE	p.Glu273*	nonsense	273	FALSE	1	1	Optic Atrophy	7
596	614	M	p.Phe883Serfs*68	frameshift	883	TRUE	p.Phe883Serfs*68	frameshift	883	TRUE	2	2	Optic Atrophy	9
597	618	F	p.Glu462_Thr464del	ins/del	462	FALSE	p.Glu462_Thr464del	ins/del	462	FALSE	0	0	Optic Atrophy	22
598	620	F	p.Gly154fs*3?	frameshift	154	FALSE	p.Gly154fs*3?	frameshift	154	FALSE	2	0	Optic Atrophy	12
599	621	M	p.Gly154fs*3?	frameshift	154	FALSE	p.Gly154fs*3?	frameshift	154	FALSE	2	0	Optic Atrophy	14
600	623	F	p.Leu200Argfs*87	frameshift	200	FALSE	p.Leu200Argfs*87	frameshift	200	FALSE	2	0	Optic Atrophy	9
601	625	F	p.Gln819*	nonsense	819	FALSE	p.Gln226*	nonsense	226	FALSE	2	0	Optic Atrophy	9
602	626	M	p.Leu200Argfs*87	frameshift	200	FALSE	p.Tyr669Cys	missense	669	FALSE	1	0	Optic Atrophy	17
603	627	F	p.Gln366*	nonsense	366	FALSE	p.Gln520*	nonsense	520	FALSE	2	0	Optic Atrophy	5
604	628	M	p.Tyr508fs*34	frameshift	508	TRUE	p.Tyr508fs*34	frameshift	508	TRUE	2	2	Optic Atrophy	10
605	634	M	p.Gly702Ser	missense	702	FALSE	p.Leu543Arg	missense	543	TRUE	0	1	Optic Atrophy	10
606	635	M	p.Phe354del	ins/del	354	TRUE	p.Ser888*	nonsense	888	TRUE	1	2	Optic Atrophy	9.5
607	636	M	p.Trp540del	ins/del	540	TRUE	p.Gly674Arg	missense	674	FALSE	0	1	Optic Atrophy	14
608	637	F	p.Val412Serfs*29	frameshift	412	TRUE	p.Arg629Trp	missense	629	FALSE	1	1	Optic Atrophy	9
609	638	M	p.Tyr528Asp	missense	528	FALSE	p.Tyr528Asp	missense	528	FALSE	0	0	Optic Atrophy	7
610	639	F	p.Phe646fs*62	frameshift	646	TRUE	p.Phe646fs*62	frameshift	646	TRUE	2	2	Optic Atrophy	11
611	640	F	p.Ala684Val	missense	684	FALSE	p.Ala684Val	missense	684	FALSE	0	0	Optic Atrophy	14
612	641	M	p.Gln486*	nonsense	486	FALSE	p.Gln486*	nonsense	486	FALSE	2	0	Optic Atrophy	6
613	642	M	p.Val142Glyfs*110	frameshift	142	FALSE	p.Thr461Pro	missense	461	FALSE	1	0	Optic Atrophy	16
614	648	M	p.Trp540del	ins/del	540	TRUE	p.Trp540del	ins/del	540	TRUE	0	2	Optic Atrophy	10
615	650	F	p.Leu567_Phe568del	ins/del	567	TRUE	p.Leu567_Phe568del	ins/del	567	TRUE	0	2	Optic Atrophy	17
616	651	F	p.Trp371*	nonsense	371	FALSE	p.Trp371*	nonsense	371	FALSE	2	0	Optic Atrophy	19
617	652	M	p.Trp700*	nonsense	700	FALSE	p.Phe883Serfs*68	frameshift	883	TRUE	2	1	Optic Atrophy	8
618	653	M	p.Trp700*	nonsense	700	FALSE	p.Phe883Serfs*68	frameshift	883	TRUE	2	1	Optic Atrophy	7
619	654	F	p.Phe414del	ins/del	414	TRUE	p.Gly736Ser	missense	736	FALSE	0	1	Optic Atrophy	19
620	655	M	p.Tyr291*	nonsense	291	FALSE	p.Ser411Cysfs*131	frameshift	411	TRUE	2	1	Optic Atrophy	11
621	656	F	p.Val142Glyfs*110	frameshift	142	FALSE	p.Leu554_Gly562del	ins/del	554	FALSE	1	0	Optic Atrophy	8
622	657	M	p.Val288Lysfs*3	frameshift	288	FALSE	p.Val288Lysfs*3	frameshift	288	FALSE	2	0	Optic Atrophy	9
623	658	M	p.Cys742Leufs*17	frameshift	742	FALSE	p.Pro504Leu	missense	504	TRUE	1	1	Optic Atrophy	17
624	659	F	p.Tyr110Asn	missense	110	FALSE	p.Ala133Thr	missense	133	FALSE	0	0	Optic Atrophy	25
625	661	F	p.Arg629Trp	missense	629	FALSE	p.Leu468del	ins/del	468	TRUE	0	1	Optic Atrophy	7
626	663	M	p.Val142Glyfs*110	frameshift	142	FALSE	p.Val412Serfs*29	frameshift	412	TRUE	2	1	Optic Atrophy	14
627	664	M	p.Leu592Tyrfs*13	frameshift	592	TRUE	p.Leu592Tyrfs*13	frameshift	592	TRUE	2	2	Optic Atrophy	7
628	665	M	p.Phe344_Ile345insAlaPhePhe	ins/del	344	TRUE	p.Phe344_Ile345insAlaPhePhe	ins/del	344	TRUE	0	2	Optic Atrophy	29
629	666	F	p.Gly736Arg	missense	736	FALSE	p.Gly736Arg	missense	736	FALSE	0	0	Optic Atrophy	5
630	667	M	p.Val142Glyfs*110	frameshift	142	FALSE	p.Val142Glyfs*110	frameshift	142	FALSE	2	0	Optic Atrophy	8.5
631	668	M	p.Val142Glyfs*110	frameshift	142	FALSE	p.Val142Glyfs*110	frameshift	142	FALSE	2	0	Optic Atrophy	16
632	0	M	p.Ser888*	nonsense	888	TRUE	p.Phe354del	ins/del	354	TRUE	1	2	Diabetes Insipidus	9
633	5	M	p.Leu672Pro	missense	672	FALSE	p.Leu672Pro	missense	672	FALSE	0	0	Diabetes Insipidus	18.11
634	6	M	p.Phe417Leufs*25	frameshift	417	TRUE	p.Arg629Trp	missense	629	FALSE	1	1	Diabetes Insipidus	11.9
635	7	F	p.Glu273*	nonsense	273	FALSE	p.Trp613*	nonsense	613	FALSE	2	0	Diabetes Insipidus	11.3
636	10	M	p.Val415del	ins/del	415	TRUE	p.Glu752*	nonsense	752	FALSE	1	1	Diabetes Insipidus	27.11
637	11	M	p.Ala126Thr	missense	126	FALSE	p.Trp613*	nonsense	613	FALSE	1	0	Diabetes Insipidus	14
638	13	F	p.Leu200fs*286	frameshift	200	FALSE	p.Glu752*	nonsense	752	FALSE	2	0	Diabetes Insipidus	6
639	14	F	p.Trp371*	nonsense	371	FALSE	p.Arg629Trp	missense	629	FALSE	1	0	Diabetes Insipidus	12
640	17	M	p.Gln668*	nonsense	668	FALSE	p.Gln668*	nonsense	668	FALSE	2	0	Diabetes Insipidus	7
641	34	F	p.Phe414del	ins/del	414	TRUE	p.Leu565del	ins/del	565	TRUE	0	2	Diabetes Insipidus	14.6
642	36	M	p.Val412fs440*	frameshift, nonsense	412	TRUE	p.Val415del	ins/del	415	TRUE	1	2	Diabetes Insipidus	6
643	38	F	p.His450*	nonsense	450	FALSE	p.His450*	nonsense	450	FALSE	2	0	Diabetes Insipidus	10.3
644	48	F	p.Phe350del	ins/del	350	TRUE	p.Gln392*	nonsense	392	FALSE	1	1	Diabetes Insipidus	10
645	53	F	p.Leu282Pro	missense	282	FALSE	p.Trp613*	nonsense	613	FALSE	1	0	Diabetes Insipidus	17
646	55	F	p.Glu169Lys	missense	169	FALSE	p.Arg558Cys	missense	558	FALSE	0	0	Diabetes Insipidus	14
647	60	M	p.Gly107Glu	missense	107	FALSE	p.Arg629Trp	missense	629	FALSE	0	0	Diabetes Insipidus	17
648	90	M	p.Glu462_Thr464del	ins/del	462	FALSE	p.Glu462_Thr464del	ins/del	462	FALSE	0	0	Diabetes Insipidus	10
649	94	F	p.Ala126Thr	missense	126	FALSE	p.Trp613*	nonsense	613	FALSE	1	0	Diabetes Insipidus	11
650	95	M	p.Ala126Thr	missense	126	FALSE	p.Trp613*	nonsense	613	FALSE	1	0	Diabetes Insipidus	10
651	98	F	p.Phe247Cysfs*5	frameshift, nonsense	247	FALSE	p.Val415del	ins/del	415	TRUE	1	1	Diabetes Insipidus	4
652	101	M	p.Val412Serfs*29	frameshift, nonsense	412	TRUE	p.Val415del	ins/del	415	TRUE	1	2	Diabetes Insipidus	9
653	125	M	p.Phe413_Val415del	ins/del	413	TRUE	p.Phe883Serfs*68	frameshift, nonsense	883	TRUE	1	2	Diabetes Insipidus	16
654	162	F	p.Val207Val	missense	207	FALSE	p.Trp648Leu	missense	648	TRUE	0	1	Diabetes Insipidus	7
655	203	F	p.Leu511Pro	missense	511	TRUE	p.Leu511Pro	missense	511	TRUE	0	2	Diabetes Insipidus	8
656	204	F	p.Leu511Pro	missense	511	TRUE	p.Leu511Pro	missense	511	TRUE	0	2	Diabetes Insipidus	9
657	206	M	p.Leu511Pro	missense	511	TRUE	p.Leu511Pro	missense	511	TRUE	0	2	Diabetes Insipidus	10
658	207	F	p.Leu511Pro	missense	511	TRUE	p.Leu511Pro	missense	511	TRUE	0	2	Diabetes Insipidus	8
659	208	M	p.Leu511Pro	missense	511	TRUE	p.Leu511Pro	missense	511	TRUE	0	2	Diabetes Insipidus	4
660	258	F	p.Val412Serfs*126	frameshift	412	TRUE	p.Val412Serfs*126	frameshift	412	TRUE	2	2	Diabetes Insipidus	15
661	261	F	p.Ser443Arg	missense	443	TRUE	p.Ser443Arg	missense	443	TRUE	0	2	Diabetes Insipidus	13
662	262	F	p.Ser443Arg	missense	443	TRUE	p.Ser443Arg	missense	443	TRUE	0	2	Diabetes Insipidus	10
663	263	F	p.Gln392*	nonsense	392	FALSE	p.Tyr513Serfs*29	frameshift	513	TRUE	2	1	Diabetes Insipidus	23
664	267	F	p.Ala671Cysfs*41	frameshift	671	FALSE	p.Ala671Cysfs*41	frameshift	671	FALSE	2	0	Diabetes Insipidus	25
665	270	M	p.Glu169Lys	missense	169	FALSE	p.Val412Serfs*29	frameshift	412	TRUE	1	1	Diabetes Insipidus	13
666	272	M	p.Val142Glyfs*110	frameshift	142	FALSE	p.Val412Serfs*29	frameshift	412	TRUE	2	1	Diabetes Insipidus	28
667	279	M	p.Gln103*	nonsense	103	FALSE	p.Val415del	ins/del	415	TRUE	1	1	Diabetes Insipidus	20
668	280	F	p.Ala214Serfs*72	frameshift	214	FALSE	p.Ala214Serfs*72	frameshift	214	FALSE	2	0	Diabetes Insipidus	15
669	281	M	p.Arg558His	missense	558	FALSE	p.Arg558His	missense	558	FALSE	0	0	Diabetes Insipidus	38
670	282	M	p.Val503Serfs*15	frameshift	503	TRUE	p.Val503Serfs*15	frameshift	503	TRUE	2	2	Diabetes Insipidus	11
671	292	F	p.Val142Glyfs*110	frameshift	142	FALSE	p.Leu554_Gly562del	ins/del	554	FALSE	1	0	Diabetes Insipidus	14
672	297	M	p.Gln520*	nonsense	520	FALSE	p.Gln520*	nonsense	520	FALSE	2	0	Diabetes Insipidus	12
673	299	F	p.Leu592Tyrfs*13	frameshift	592	TRUE	p.Leu592Tyrfs*13	frameshift	592	TRUE	2	2	Diabetes Insipidus	6
674	315	M	p.Val412Serfs*29	frameshift	412	TRUE	p.Val412Serfs*29	frameshift	412	TRUE	2	2	Diabetes Insipidus	8
675	319	F	p.Leu567_Phe568del	ins/del	567	TRUE	p.Leu567_Phe568del	ins/del	567	TRUE	0	2	Diabetes Insipidus	27
676	320	M	p.Val415del	ins/del	415	TRUE	p.Tyr660*	nonsense	660	FALSE	1	1	Diabetes Insipidus	5
677	321	F	p.Pro504Leu	missense	504	TRUE	p.Cys742Leufs*17	frameshift	742	FALSE	1	1	Diabetes Insipidus	22
678	322	M	p.Phe414del	ins/del	414	TRUE	p.Gly736Ser	missense	736	FALSE	0	1	Diabetes Insipidus	15
679	323	F	p.Trp540del	ins/del	540	TRUE	p.Trp540del	ins/del	540	TRUE	0	2	Diabetes Insipidus	16
680	325	M	p.Glu776Val	missense	776	FALSE	p.Leu723Pro	missense	723	FALSE	0	0	Diabetes Insipidus	17
681	327	M	p.Glu717Lys	missense	717	FALSE	p.Glu717Lys	missense	717	FALSE	0	0	Diabetes Insipidus	6
682	328	F	p.Glu717Lys	missense	717	FALSE	p.Gln486*	nonsense	486	FALSE	1	0	Diabetes Insipidus	11
683	329	F	p.Glu717Lys	missense	717	FALSE	p.Gln486*	nonsense	486	FALSE	1	0	Diabetes Insipidus	12
684	330	M	p.Glu717Lys	missense	717	FALSE	p.Gln486*	nonsense	486	FALSE	1	0	Diabetes Insipidus	11
685	331	F	p.Glu717Lys	missense	717	FALSE	p.Gln486*	nonsense	486	FALSE	1	0	Diabetes Insipidus	10
686	332	M	p.Glu717Lys	missense	717	FALSE	p.Trp588*	nonsense	588	FALSE	1	0	Diabetes Insipidus	15
687	337	F	p.Leu672Pro	missense	672	FALSE	p.Ala684Thr	missense	684	FALSE	0	0	Diabetes Insipidus	44
688	343	M	p.Val412Serfs*29	frameshift	412	TRUE	p.Ala460Hisfs*88	frameshift	460	FALSE	2	1	Diabetes Insipidus	3
689	344	F	p.Tyr650Cysfs*61	frameshift	650	TRUE	p.Cys647*	nonsense	647	TRUE	2	2	Diabetes Insipidus	12
690	348	M	p.Val412Serfs*29	frameshift	412	TRUE	p.Val412Serfs*29	frameshift	412	TRUE	2	2	Diabetes Insipidus	14
691	349	F	p.Val415del	ins/del	415	TRUE	p.Val415del	ins/del	415	TRUE	0	2	Diabetes Insipidus	18
692	350	F	p.Val412Serfs*29	frameshift	412	TRUE	p.Leu382Pro	missense	382	FALSE	1	1	Diabetes Insipidus	10
693	352	M	p.Val412Serfs*29	frameshift	412	TRUE	p.Val415del	ins/del	415	TRUE	1	2	Diabetes Insipidus	15
694	353	M	p.Val415del	ins/del	415	TRUE	p.Val415del	ins/del	415	TRUE	0	2	Diabetes Insipidus	24
695	354	F	p.Val415del	ins/del	415	TRUE	p.Val415del	ins/del	415	TRUE	0	2	Diabetes Insipidus	22
696	355	F	p.Val415del	ins/del	415	TRUE	p.Val415del	ins/del	415	TRUE	0	2	Diabetes Insipidus	14
697	356	F	p.Val412Serfs*29	frameshift	412	TRUE	p.Leu374_Leu381dup	ins/del	374	FALSE	1	1	Diabetes Insipidus	20
698	357	M	p.Tyr650Cysfs*61	frameshift	650	TRUE	p.Tyr650Cysfs*61	frameshift	650	TRUE	2	2	Diabetes Insipidus	17
699	444	F	p.Tyr454*	nonsense	454	FALSE	p.Tyr454*	nonsense	454	FALSE	2	0	Diabetes Insipidus	20
700	447	F	p.Val412Serfs*29	frameshift	412	TRUE	p.Ala684Val	missense	684	FALSE	1	1	Diabetes Insipidus	14
701	448	M	p.?	ins/del		FALSE	p.Ser443Ile	missense	443	TRUE	0	1	Diabetes Insipidus	15
702	450	F	p.Gly736Ser	missense	736	FALSE	p.Gly736Ser	missense	736	FALSE	0	0	Diabetes Insipidus	11
703	451	M	p.Val142Glyfs*110	frameshift	142	FALSE	p.Val142Glyfs*110	frameshift	142	FALSE	2	0	Diabetes Insipidus	14.6
704	461	M	p.Gln520*	nonsense	520	FALSE	p.Gln520*	nonsense	520	FALSE	2	0	Diabetes Insipidus	12
705	465	F	p.Ala214Serfs*72	frameshift	214	FALSE	p.Ala214Serfs*72	frameshift	214	FALSE	2	0	Diabetes Insipidus	15
706	468	M	p.Trp371Glufs*72	frameshift	371	FALSE	p.Trp371Glufs*72	frameshift	371	FALSE	2	0	Diabetes Insipidus	47
707	471	F	p.Ala133Thr	missense	133	FALSE	p.Leu543Arg	missense	543	TRUE	0	1	Diabetes Insipidus	11
708	477	F	p.Trp314Cysfs*47	frameshift	314	TRUE	p.Phe883Serfs*67	frameshift	883	TRUE	2	2	Diabetes Insipidus	8
709	479	F	p.Phe344_Ile345insAlaPhePhe	ins/del	344	TRUE	p.Phe344_Ile345insAlaPhePhe	ins/del	344	TRUE	0	2	Diabetes Insipidus	32
710	484	F	p.His860Asp	missense	860	FALSE	p.Glu776Val	missense	776	FALSE	0	0	Diabetes Insipidus	14
711	487	M	p.Trp700Cys	missense	700	FALSE	p.Glu752Lys	missense	752	FALSE	0	0	Diabetes Insipidus	14
712	493	M	p.Lys287Asnfs*88	frameshift	287	FALSE	p.Pro504Leu	missense	504	TRUE	1	1	Diabetes Insipidus	18
713	499	F	p.Val142Glyfs*110	frameshift	142	FALSE	p.Val142Glyfs*110	frameshift	142	FALSE	2	0	Diabetes Insipidus	13
714	502	F	p.Leu543Arg	missense	543	TRUE	p.Val546Asp	missense	546	TRUE	0	2	Diabetes Insipidus	11
715	503	F	p.Tyr534*	nonsense	534	TRUE	p.Tyr534*	nonsense	534	TRUE	2	2	Diabetes Insipidus	10
716	504	F	p.Tyr508fs*34	frameshift	508	TRUE	p.Gln486*	nonsense	486	FALSE	2	1	Diabetes Insipidus	9
717	505	M	p.Tyr454*	nonsense	454	FALSE	p.Tyr454*	nonsense	454	FALSE	2	0	Diabetes Insipidus	12
718	506	F	p.Tyr454*	nonsense	454	FALSE	p.Tyr454*	nonsense	454	FALSE	2	0	Diabetes Insipidus	8
719	507	F	p.Tyr454*	nonsense	454	FALSE	p.Tyr454*	nonsense	454	FALSE	2	0	Diabetes Insipidus	10
720	508	M	p.Tyr454*	nonsense	454	FALSE	p.Tyr454*	nonsense	454	FALSE	2	0	Diabetes Insipidus	11
721	509	M	p.Tyr454*	nonsense	454	FALSE	p.Tyr454*	nonsense	454	FALSE	2	0	Diabetes Insipidus	20
722	510	M	p.Tyr454*	nonsense	454	FALSE	p.Tyr454*	nonsense	454	FALSE	2	0	Diabetes Insipidus	13
723	511	F	p.Lys178_Ala179del	ins/del	178	FALSE	p.Arg558His	missense	558	FALSE	0	0	Diabetes Insipidus	12
724	512	F	p.Tyr454*	nonsense	454	FALSE	p.Tyr454*	nonsense	454	FALSE	2	0	Diabetes Insipidus	10
725	522	F	p.Gly154fs*3?	frameshift	154	FALSE	p.Gly154fs*3?	frameshift	154	FALSE	2	0	Diabetes Insipidus	18
726	523	M	p.Gly154fs*3?	frameshift	154	FALSE	p.Gly154fs*3?	frameshift	154	FALSE	2	0	Diabetes Insipidus	19
727	525	M	p.Val509_Tyr513del	ins/del	509	TRUE	p.Val509_Tyr513del	ins/del	509	TRUE	0	2	Diabetes Insipidus	6
728	527	F	p.Val509_Tyr513del	ins/del	509	TRUE	p.Val412Serfs*29	frameshift	412	TRUE	1	2	Diabetes Insipidus	4.5
729	530	M	p.Val509Ilefs*8	frameshift	509	TRUE	p.Val509Ilefs*8	frameshift	509	TRUE	2	2	Diabetes Insipidus	11
730	550	F	p.Phe350del	ins/del	350	TRUE	p.Phe350del	ins/del	350	TRUE	0	2	Diabetes Insipidus	13
731	557	M	p.Val142Glyfs*110	frameshift	142	FALSE	p.Val142Glyfs*110	frameshift	142	FALSE	2	0	Diabetes Insipidus	16
732	558	F	p.Val142Glyfs*110	frameshift	142	FALSE	p.Val142Glyfs*110	frameshift	142	FALSE	2	0	Diabetes Insipidus	16
733	561	M	p.Val142Glyfs*110	frameshift	142	FALSE	p.Val142Glyfs*110	frameshift	142	FALSE	2	0	Diabetes Insipidus	21
734	563	M	p.Val142Glyfs*110	frameshift	142	FALSE	p.Val142Glyfs*110	frameshift	142	FALSE	2	0	Diabetes Insipidus	16
735	564	M	p.Val142Glyfs*110	frameshift	142	FALSE	p.Val142Glyfs*110	frameshift	142	FALSE	2	0	Diabetes Insipidus	14
736	565	M	p.Val142Glyfs*110	frameshift	142	FALSE	p.Val142Glyfs*110	frameshift	142	FALSE	2	0	Diabetes Insipidus	12
737	587	M	p.Gln136*	nonsense	136	FALSE	p.Gln136*	nonsense	136	FALSE	2	0	Diabetes Insipidus	17
738	588	M	p.Gln136*	nonsense	136	FALSE	p.Gln136*	nonsense	136	FALSE	2	0	Diabetes Insipidus	11
739	589	M	p.Arg517Alafs*5	frameshift	517	FALSE	p.Trp648*	nonsense	648	TRUE	2	1	Diabetes Insipidus	3
740	590	F	p.Arg517Alafs*5	frameshift	517	FALSE	p.Trp648*	nonsense	648	TRUE	2	1	Diabetes Insipidus	4
741	591	F	p.Leu567_Phe568del	ins/del	567	TRUE	p.Gly437Arg	missense	437	TRUE	0	2	Diabetes Insipidus	32
742	592	F	p.Leu567_Phe568del	ins/del	567	TRUE	p.Gly437Arg	missense	437	TRUE	0	2	Diabetes Insipidus	40
743	593	M	p.Cys537*	nonsense	537	TRUE	p.Trp478*	nonsense	478	TRUE	2	2	Diabetes Insipidus	12
744	594	M	p.Cys537*	nonsense	537	TRUE	p.Trp478*	nonsense	478	TRUE	2	2	Diabetes Insipidus	12
745	595	F	p.Gln668*	nonsense	668	FALSE	p.Trp478*	nonsense	478	TRUE	2	1	Diabetes Insipidus	16
746	596	M	p.Gln668*	nonsense	668	FALSE	p.Trp478*	nonsense	478	TRUE	2	1	Diabetes Insipidus	11
747	597	M	p.Ser812Alafs*50	frameshift	812	FALSE	p.Ser812Alafs*50	frameshift	812	FALSE	2	0	Diabetes Insipidus	15
748	598	M	p.Tyr302*	nonsense	302	FALSE	p.Gly736Ser	missense	736	FALSE	1	0	Diabetes Insipidus	12
749	599	F	p.Tyr302*	nonsense	302	FALSE	p.Gly736Ser	missense	736	FALSE	1	0	Diabetes Insipidus	11
750	600	F	p.Phe883Serfs*68	frameshift	883	TRUE	p.Gln667*	nonsense	667	FALSE	2	1	Diabetes Insipidus	13
751	601	M	p.Phe883Serfs*68	frameshift	883	TRUE	p.Gln667*	nonsense	667	FALSE	2	1	Diabetes Insipidus	13
752	603	F	p.Val415del	ins/del	415	TRUE	p.Val415del	ins/del	415	TRUE	0	2	Diabetes Insipidus	24
753	604	M	p.Val415del	ins/del	415	TRUE	p.Val415del	ins/del	415	TRUE	0	2	Diabetes Insipidus	18
754	605	F	p.Arg517Alafs*5	frameshift	517	FALSE	p.Phe883Serfs*68	frameshift	883	TRUE	2	1	Diabetes Insipidus	14
755	606	F	p.Arg517Alafs*5	frameshift	517	FALSE	p.Phe883Serfs*68	frameshift	883	TRUE	2	1	Diabetes Insipidus	2.5
756	608	M	p.Phe883Serfs*68	frameshift	883	TRUE	p.Glu752*	nonsense	752	FALSE	2	1	Diabetes Insipidus	14
757	611	F	p.Ile296Ser	missense	296	FALSE	p.Glu169Lys	missense	169	FALSE	0	0	Diabetes Insipidus	23
758	612	M	p.Phe354del	ins/del	354	TRUE	p.Trp478*	nonsense	478	TRUE	1	2	Diabetes Insipidus	24
759	613	M	p.Ser502ins8	ins/del	502	TRUE	p.Glu273*	nonsense	273	FALSE	1	1	Diabetes Insipidus	7
760	618	F	p.Glu462_Thr464del	ins/del	462	FALSE	p.Glu462_Thr464del	ins/del	462	FALSE	0	0	Diabetes Insipidus	6
761	620	F	p.Gly154fs*3?	frameshift	154	FALSE	p.Gly154fs*3?	frameshift	154	FALSE	2	0	Diabetes Insipidus	15
762	621	M	p.Gly154fs*3?	frameshift	154	FALSE	p.Gly154fs*3?	frameshift	154	FALSE	2	0	Diabetes Insipidus	15
763	625	F	p.Gln819*	nonsense	819	FALSE	p.Gln226*	nonsense	226	FALSE	2	0	Diabetes Insipidus	7
764	626	M	p.Leu200Argfs*87	frameshift	200	FALSE	p.Tyr669Cys	missense	669	FALSE	1	0	Diabetes Insipidus	17
765	628	M	p.Tyr508fs*34	frameshift	508	TRUE	p.Tyr508fs*34	frameshift	508	TRUE	2	2	Diabetes Insipidus	14
766	635	M	p.Phe354del	ins/del	354	TRUE	p.Ser888*	nonsense	888	TRUE	1	2	Diabetes Insipidus	9.5
767	638	M	p.Tyr528Asp	missense	528	FALSE	p.Tyr528Asp	missense	528	FALSE	0	0	Diabetes Insipidus	16
768	641	M	p.Gln486*	nonsense	486	FALSE	p.Gln486*	nonsense	486	FALSE	2	0	Diabetes Insipidus	7
769	648	M	p.Trp540del	ins/del	540	TRUE	p.Trp540del	ins/del	540	TRUE	0	2	Diabetes Insipidus	16
770	650	F	p.Leu567_Phe568del	ins/del	567	TRUE	p.Leu567_Phe568del	ins/del	567	TRUE	0	2	Diabetes Insipidus	27
771	654	F	p.Phe414del	ins/del	414	TRUE	p.Gly736Ser	missense	736	FALSE	0	1	Diabetes Insipidus	9
772	656	F	p.Val142Glyfs*110	frameshift	142	FALSE	p.Leu554_Gly562del	ins/del	554	FALSE	1	0	Diabetes Insipidus	14
773	657	M	p.Val288Lysfs*3	frameshift	288	FALSE	p.Val288Lysfs*3	frameshift	288	FALSE	2	0	Diabetes Insipidus	9
774	658	M	p.Cys742Leufs*17	frameshift	742	FALSE	p.Pro504Leu	missense	504	TRUE	1	1	Diabetes Insipidus	22
775	661	F	p.Arg629Trp	missense	629	FALSE	p.Leu468del	ins/del	468	TRUE	0	1	Diabetes Insipidus	12
776	662	F	p.Val415del	ins/del	415	TRUE	p.Tyr660*	nonsense	660	FALSE	1	1	Diabetes Insipidus	5
777	663	M	p.Val142Glyfs*110	frameshift	142	FALSE	p.Val412Serfs*29	frameshift	412	TRUE	2	1	Diabetes Insipidus	28
778	664	M	p.Leu592Tyrfs*13	frameshift	592	TRUE	p.Leu592Tyrfs*13	frameshift	592	TRUE	2	2	Diabetes Insipidus	6
779	666	F	p.Gly736Arg	missense	736	FALSE	p.Gly736Arg	missense	736	FALSE	0	0	Diabetes Insipidus	8
780	667	M	p.Val142Glyfs*110	frameshift	142	FALSE	p.Val142Glyfs*110	frameshift	142	FALSE	2	0	Diabetes Insipidus	10
781	0	M	p.Ser888*	nonsense	888	TRUE	p.Phe354del	ins/del	354	TRUE	1	2	Hearing Loss	9
782	3	F	p.Asn714_Asn721dup	duplication	714	FALSE	p.Asn714_Asn721dup	duplication	714	FALSE	0	0	Hearing Loss	9.7
783	7	F	p.Glu273*	nonsense	273	FALSE	p.Trp613*	nonsense	613	FALSE	2	0	Hearing Loss	10.1
784	10	M	p.Val415del	ins/del	415	TRUE	p.Glu752*	nonsense	752	FALSE	1	1	Hearing Loss	8.11
785	12	F	p.Ala326Val	missense	326	TRUE	p.Glu864*	nonsense	864	FALSE	1	1	Hearing Loss	33
786	14	F	p.Trp371*	nonsense	371	FALSE	p.Arg629Trp	missense	629	FALSE	1	0	Hearing Loss	5
787	17	M	p.Gln668*	nonsense	668	FALSE	p.Gln668*	nonsense	668	FALSE	2	0	Hearing Loss	7
788	23	F	p.Phe354del	ins/del	354	TRUE	p.Phe354del	ins/del	354	TRUE	0	2	Hearing Loss	8
789	34	F	p.Phe414del	ins/del	414	TRUE	p.Leu565del	ins/del	565	TRUE	0	2	Hearing Loss	25.8
790	36	M	p.Val412fs440*	frameshift, nonsense	412	TRUE	p.Val415del	ins/del	415	TRUE	1	2	Hearing Loss	6
791	38	F	p.His450*	nonsense	450	FALSE	p.His450*	nonsense	450	FALSE	2	0	Hearing Loss	10.3
792	44	F	p.Arg629Trp	missense	629	FALSE	p.Cys647*	nonsense	647	TRUE	1	1	Hearing Loss	12.4
793	46	F	p.Arg147fs*163	frameshift, nonsense	147	FALSE	p.Trp540*	nonsense	540	TRUE	2	1	Hearing Loss	9
794	48	F	p.Phe350del	ins/del	350	TRUE	p.Gln392*	nonsense	392	FALSE	1	1	Hearing Loss	5
795	53	F	p.Leu282Pro	missense	282	FALSE	p.Trp613*	nonsense	613	FALSE	1	0	Hearing Loss	16
796	54	F	p.Glu169Lys	missense	169	FALSE	---	no data		FALSE	0	0	Hearing Loss	8
797	56	F	p.Phe414del	ins/del	414	TRUE	p.Phe414del	ins/del	414	TRUE	0	2	Hearing Loss	10
798	60	M	p.Gly107Glu	missense	107	FALSE	p.Arg629Trp	missense	629	FALSE	0	0	Hearing Loss	7
799	70	F	p.Tyr351Cys	missense	351	TRUE	p.Trp613*	nonsense	613	FALSE	1	1	Hearing Loss	48
800	86	F	p.Val142Glyfs*110	nonsense	142	FALSE	p.Phe419_Pro420dup	duplication	419	TRUE	1	1	Hearing Loss	7
801	90	M	p.Glu462_Thr464del	ins/del	462	FALSE	p.Glu462_Thr464del	ins/del	462	FALSE	0	0	Hearing Loss	10
802	95	M	p.Ala126Thr	missense	126	FALSE	p.Trp613*	nonsense	613	FALSE	1	0	Hearing Loss	8
803	96	F	p.Leu200Pro	missense	200	FALSE	p.Arg232Pro	missense	232	FALSE	0	0	Hearing Loss	16.3
804	97	F	p.Val415del	ins/del	415	TRUE	p.Phe247Cfs*5	nonsense	247	FALSE	1	1	Hearing Loss	8
805	98	F	p.Phe247Cysfs*5	frameshift, nonsense	247	FALSE	p.Val415del	ins/del	415	TRUE	1	1	Hearing Loss	15
806	101	M	p.Val412Serfs*29	frameshift, nonsense	412	TRUE	p.Val415del	ins/del	415	TRUE	1	2	Hearing Loss	12
807	106	M	p.Val412Sfs*29	frameshift, nonsense	412	TRUE	p.Val412Sfs*29	nonsense	412	TRUE	2	2	Hearing Loss	5.4
808	125	M	p.Phe413_Val415del	ins/del	413	TRUE	p.Phe883Serfs*68	frameshift, nonsense	883	TRUE	1	2	Hearing Loss	8
809	134	M	p.Phe775Leufs*87	frameshift, nonsense	775	FALSE	p.Glu169Lys	missense	169	FALSE	1	0	Hearing Loss	7
810	136	M	p.Val415del	ins/del	415	TRUE	p.Val415del	ins/del	415	TRUE	0	2	Hearing Loss	12
811	145	M	p.Val42Glyfs*110	frameshift, nonsense	42	FALSE	p.Val415del	ins/del	415	TRUE	1	1	Hearing Loss	8
812	170	F	p.val415del	ins/del	415	TRUE	p.Gln819_Gly834del	ins/del	819	FALSE	0	1	Hearing Loss	8
813	174	F	p.Val509_Tyr513del	ins/del	509	TRUE	p.Phe883Serfs*68	frameshift, nonsense	883	TRUE	1	2	Hearing Loss	18
814	203	F	p.Leu511Pro	missense	511	TRUE	p.Leu511Pro	missense	511	TRUE	0	2	Hearing Loss	8
815	204	F	p.Leu511Pro	missense	511	TRUE	p.Leu511Pro	missense	511	TRUE	0	2	Hearing Loss	10
816	206	M	p.Leu511Pro	missense	511	TRUE	p.Leu511Pro	missense	511	TRUE	0	2	Hearing Loss	9
817	207	F	p.Leu511Pro	missense	511	TRUE	p.Leu511Pro	missense	511	TRUE	0	2	Hearing Loss	7
818	208	M	p.Leu511Pro	missense	511	TRUE	p.Leu511Pro	missense	511	TRUE	0	2	Hearing Loss	8
819	264	F	p.Trp540*	nonsense	540	TRUE	p.Trp540*	nonsense	540	TRUE	2	2	Hearing Loss	15
820	272	M	p.Val142Glyfs*110	frameshift	142	FALSE	p.Val412Serfs*29	frameshift	412	TRUE	2	1	Hearing Loss	18
821	275	M	p.Trp700*	nonsense	700	FALSE	p.Phe883Serfs*68	frameshift	883	TRUE	2	1	Hearing Loss	16
822	276	M	p.Trp700*	nonsense	700	FALSE	p.Phe883Serfs*68	frameshift	883	TRUE	2	1	Hearing Loss	18
823	279	M	p.Gln103*	nonsense	103	FALSE	p.Val415del	ins/del	415	TRUE	1	1	Hearing Loss	37
824	280	F	p.Ala214Serfs*72	frameshift	214	FALSE	p.Ala214Serfs*72	frameshift	214	FALSE	2	0	Hearing Loss	25
825	286	F	p.Val142Glyfs*110	frameshift	142	FALSE	p.Tyr534*	nonsense	534	TRUE	2	1	Hearing Loss	10
826	289	M	p.Ser411Cysfs*131	frameshift	411	TRUE	p.Ile823Argfs*51	frameshift	823	FALSE	2	1	Hearing Loss	20
827	294	F	p.Val412Serfs*29	frameshift	412	TRUE	p.Pro504Leu	missense	504	TRUE	1	2	Hearing Loss	19
828	295	F	p.Val412Serfs*29	frameshift	412	TRUE	p.Pro504Leu	missense	504	TRUE	1	2	Hearing Loss	16
829	297	M	p.Gln520*	nonsense	520	FALSE	p.Gln520*	nonsense	520	FALSE	2	0	Hearing Loss	8
830	299	F	p.Leu592Tyrfs*13	frameshift	592	TRUE	p.Leu592Tyrfs*13	frameshift	592	TRUE	2	2	Hearing Loss	12
831	304	M	p.Arg818Cys	missense	818	FALSE	p.Arg818Cys	missense	818	FALSE	0	0	Hearing Loss	47
832	307	M	p.Trp371*	nonsense	371	FALSE	p.Trp371*	nonsense	371	FALSE	2	0	Hearing Loss	22
833	310	F	p.Val142Glyfs*110	frameshift	142	FALSE	p.Leu592Tyrfs*13	frameshift	592	TRUE	2	1	Hearing Loss	10
834	315	M	p.Val412Serfs*29	frameshift	412	TRUE	p.Val412Serfs*29	frameshift	412	TRUE	2	2	Hearing Loss	9
835	316	M	p.Val509Ilefs*8	frameshift	509	TRUE	p.Phe882Serfs*69	frameshift	882	TRUE	2	2	Hearing Loss	13
836	317	M	p.Val509Ilefs*8	frameshift	509	TRUE	p.Phe882Serfs*69	frameshift	882	TRUE	2	2	Hearing Loss	17
837	318	F	p.Tyr291*	nonsense	291	FALSE	p.Ser411Cysfs*131	frameshift	411	TRUE	2	1	Hearing Loss	20
838	319	F	p.Leu567_Phe568del	ins/del	567	TRUE	p.Leu567_Phe568del	ins/del	567	TRUE	0	2	Hearing Loss	15
839	320	M	p.Val415del	ins/del	415	TRUE	p.Tyr660*	nonsense	660	FALSE	1	1	Hearing Loss	10
840	321	F	p.Pro504Leu	missense	504	TRUE	p.Cys742Leufs*17	frameshift	742	FALSE	1	1	Hearing Loss	18
841	322	M	p.Phe414del	ins/del	414	TRUE	p.Gly736Ser	missense	736	FALSE	0	1	Hearing Loss	9
842	323	F	p.Trp540del	ins/del	540	TRUE	p.Trp540del	ins/del	540	TRUE	0	2	Hearing Loss	15
843	324	M	p.Trp540del	ins/del	540	TRUE	p.Trp540del	ins/del	540	TRUE	0	2	Hearing Loss	12
844	326	M	p.Arg558His	missense	558	FALSE	p.Arg558His	missense	558	FALSE	0	0	Hearing Loss	40
845	327	M	p.Glu717Lys	missense	717	FALSE	p.Glu717Lys	missense	717	FALSE	0	0	Hearing Loss	15
846	328	F	p.Glu717Lys	missense	717	FALSE	p.Gln486*	nonsense	486	FALSE	1	0	Hearing Loss	20
847	329	F	p.Glu717Lys	missense	717	FALSE	p.Gln486*	nonsense	486	FALSE	1	0	Hearing Loss	22
848	330	M	p.Glu717Lys	missense	717	FALSE	p.Gln486*	nonsense	486	FALSE	1	0	Hearing Loss	18
849	331	F	p.Glu717Lys	missense	717	FALSE	p.Gln486*	nonsense	486	FALSE	1	0	Hearing Loss	20
850	332	M	p.Glu717Lys	missense	717	FALSE	p.Trp588*	nonsense	588	FALSE	1	0	Hearing Loss	14
851	333	M	p.Glu717Lys	missense	717	FALSE	p.Glu752Lys	missense	752	FALSE	0	0	Hearing Loss	16
852	334	F	p.Ala684Val	missense	684	FALSE	p.Val415del	ins/del	415	TRUE	0	1	Hearing Loss	0.12
853	335	M	p.Ala684Val	missense	684	FALSE	p.Val415del	ins/del	415	TRUE	0	1	Hearing Loss	2
854	337	F	p.Leu672Pro	missense	672	FALSE	p.Ala684Thr	missense	684	FALSE	0	0	Hearing Loss	44
855	338	F	p.Trp371*	nonsense	371	FALSE	p.Trp371*	nonsense	371	FALSE	2	0	Hearing Loss	29
856	343	M	p.Val412Serfs*29	frameshift	412	TRUE	p.Ala460Hisfs*88	frameshift	460	FALSE	2	1	Hearing Loss	12
857	344	F	p.Tyr650Cysfs*61	frameshift	650	TRUE	p.Cys647*	nonsense	647	TRUE	2	2	Hearing Loss	8
858	346	M	p.Val412Serfs*29	frameshift	412	TRUE	p.Val415del	ins/del	415	TRUE	1	2	Hearing Loss	14
859	347	F	p.Val412Serfs*29	frameshift	412	TRUE	p.Val415del	ins/del	415	TRUE	1	2	Hearing Loss	20
860	348	M	p.Val412Serfs*29	frameshift	412	TRUE	p.Val412Serfs*29	frameshift	412	TRUE	2	2	Hearing Loss	14
861	349	F	p.Val415del	ins/del	415	TRUE	p.Val415del	ins/del	415	TRUE	0	2	Hearing Loss	12
862	350	F	p.Val412Serfs*29	frameshift	412	TRUE	p.Leu382Pro	missense	382	FALSE	1	1	Hearing Loss	14
863	352	M	p.Val412Serfs*29	frameshift	412	TRUE	p.Val415del	ins/del	415	TRUE	1	2	Hearing Loss	10
864	353	M	p.Val415del	ins/del	415	TRUE	p.Val415del	ins/del	415	TRUE	0	2	Hearing Loss	19
865	354	F	p.Val415del	ins/del	415	TRUE	p.Val415del	ins/del	415	TRUE	0	2	Hearing Loss	22
866	355	F	p.Val415del	ins/del	415	TRUE	p.Val415del	ins/del	415	TRUE	0	2	Hearing Loss	14
867	356	F	p.Val412Serfs*29	frameshift	412	TRUE	p.Leu374_Leu381dup	ins/del	374	FALSE	1	1	Hearing Loss	25
868	357	M	p.Tyr650Cysfs*61	frameshift	650	TRUE	p.Tyr650Cysfs*61	frameshift	650	TRUE	2	2	Hearing Loss	20
869	359	F	p.Leu293Profs*13	frameshift	293	FALSE	p.Leu293Profs*13	frameshift	293	FALSE	2	0	Hearing Loss	19
870	360	F	p.Leu293Profs*13	frameshift	293	FALSE	p.Leu293Profs*13	frameshift	293	FALSE	2	0	Hearing Loss	10
871	361	F	p.Leu664Pro	missense	664	FALSE	p.Leu664Pro	missense	664	FALSE	0	0	Hearing Loss	23
872	362	F	p.Leu664Pro	missense	664	FALSE	p.Leu664Pro	missense	664	FALSE	0	0	Hearing Loss	11
873	363	M	p.Tyr669*	nonsense	669	FALSE	p.Tyr669*	nonsense	669	FALSE	2	0	Hearing Loss	26
874	364	M	p.Tyr669*	nonsense	669	FALSE	p.Tyr669*	nonsense	669	FALSE	2	0	Hearing Loss	24
875	365	F	p.Phe882Serfs*69	frameshift	882	TRUE	p.Val412Serfs*29	frameshift	412	TRUE	2	2	Hearing Loss	18
876	366	F	p.Phe882Serfs*69	frameshift	882	TRUE	p.Val412Serfs*29	frameshift	412	TRUE	2	2	Hearing Loss	21
877	367	F	p.Val412Serfs*29	frameshift	412	TRUE	p.Gly702Asp	missense	702	FALSE	1	1	Hearing Loss	14
878	368	M	p.Glu158Lys	missense	158	FALSE	p.Glu158Lys	missense	158	FALSE	0	0	Hearing Loss	39
879	434	M	p.Arg177Pro	missense	177	FALSE	p.Glu452Glyfs*20	frameshift	452	FALSE	1	0	Hearing Loss	19
880	435	M	p.Arg177Pro	missense	177	FALSE	p.Glu452Glyfs*20	frameshift	452	FALSE	1	0	Hearing Loss	16
881	436	M	p.Arg177Pro	missense	177	FALSE	p.Glu452Glyfs*20	frameshift	452	FALSE	1	0	Hearing Loss	14
882	437	M	p.Arg177Pro	missense	177	FALSE	p.Glu452Glyfs*20	frameshift	452	FALSE	1	0	Hearing Loss	11
883	444	F	p.Tyr454*	nonsense	454	FALSE	p.Tyr454*	nonsense	454	FALSE	2	0	Hearing Loss	18
884	447	F	p.Val412Serfs*29	frameshift	412	TRUE	p.Ala684Val	missense	684	FALSE	1	1	Hearing Loss	14
885	448	M	p.?	ins/del		FALSE	p.Ser443Ile	missense	443	TRUE	0	1	Hearing Loss	13
886	451	M	p.Val142Glyfs*110	frameshift	142	FALSE	p.Val142Glyfs*110	frameshift	142	FALSE	2	0	Hearing Loss	11.6
887	461	M	p.Gln520*	nonsense	520	FALSE	p.Gln520*	nonsense	520	FALSE	2	0	Hearing Loss	8
888	465	F	p.Ala214Serfs*72	frameshift	214	FALSE	p.Ala214Serfs*72	frameshift	214	FALSE	2	0	Hearing Loss	25
889	468	M	p.Trp371Glufs*72	frameshift	371	FALSE	p.Trp371Glufs*72	frameshift	371	FALSE	2	0	Hearing Loss	19
890	471	F	p.Ala133Thr	missense	133	FALSE	p.Leu543Arg	missense	543	TRUE	0	1	Hearing Loss	6
891	475	F	p.Val415del	ins/del	415	TRUE	p.Val415del	ins/del	415	TRUE	0	2	Hearing Loss	13
892	476	F	p.Val415del	ins/del	415	TRUE	p.Val415del	ins/del	415	TRUE	0	2	Hearing Loss	7
893	477	F	p.Trp314Cysfs*47	frameshift	314	TRUE	p.Phe883Serfs*67	frameshift	883	TRUE	2	2	Hearing Loss	13
894	479	F	p.Phe344_Ile345insAlaPhePhe	ins/del	344	TRUE	p.Phe344_Ile345insAlaPhePhe	ins/del	344	TRUE	0	2	Hearing Loss	41
895	483	F	p.Val415del	ins/del	415	TRUE	p.Leu506Arg	missense	506	TRUE	0	2	Hearing Loss	6
896	484	F	p.His860Asp	missense	860	FALSE	p.Glu776Val	missense	776	FALSE	0	0	Hearing Loss	5
897	487	M	p.Trp700Cys	missense	700	FALSE	p.Glu752Lys	missense	752	FALSE	0	0	Hearing Loss	16
898	490	M	p.Val142Glyfs*110	frameshift	142	FALSE	p.Trp129*	nonsense	129	FALSE	2	0	Hearing Loss	8
899	491	F	p.Phe344_Ile345insAlaPhePhe	ins/del	344	TRUE	p.Arg818Cys	missense	818	FALSE	0	1	Hearing Loss	18
900	496	F	p.Tyr291*	nonsense	291	FALSE	p.Tyr291*	nonsense	291	FALSE	2	0	Hearing Loss	13
901	497	M	p.Val142Glyfs*110	frameshift	142	FALSE	p.Val142Glyfs*110	frameshift	142	FALSE	2	0	Hearing Loss	14
902	498	M	p.Tyr650Cysfs*61	frameshift	650	TRUE	p.Tyr650Cysfs*61	frameshift	650	TRUE	2	2	Hearing Loss	15
903	499	F	p.Val142Glyfs*110	frameshift	142	FALSE	p.Val142Glyfs*110	frameshift	142	FALSE	2	0	Hearing Loss	7
904	502	F	p.Leu543Arg	missense	543	TRUE	p.Val546Asp	missense	546	TRUE	0	2	Hearing Loss	9
905	503	F	p.Tyr534*	nonsense	534	TRUE	p.Tyr534*	nonsense	534	TRUE	2	2	Hearing Loss	8
906	504	F	p.Tyr508fs*34	frameshift	508	TRUE	p.Gln486*	nonsense	486	FALSE	2	1	Hearing Loss	7
907	505	M	p.Tyr454*	nonsense	454	FALSE	p.Tyr454*	nonsense	454	FALSE	2	0	Hearing Loss	13
908	506	F	p.Tyr454*	nonsense	454	FALSE	p.Tyr454*	nonsense	454	FALSE	2	0	Hearing Loss	10
909	507	F	p.Tyr454*	nonsense	454	FALSE	p.Tyr454*	nonsense	454	FALSE	2	0	Hearing Loss	11
910	508	M	p.Tyr454*	nonsense	454	FALSE	p.Tyr454*	nonsense	454	FALSE	2	0	Hearing Loss	11
911	509	M	p.Tyr454*	nonsense	454	FALSE	p.Tyr454*	nonsense	454	FALSE	2	0	Hearing Loss	12
912	510	M	p.Tyr454*	nonsense	454	FALSE	p.Tyr454*	nonsense	454	FALSE	2	0	Hearing Loss	9
913	511	F	p.Lys178_Ala179del	ins/del	178	FALSE	p.Arg558His	missense	558	FALSE	0	0	Hearing Loss	8
914	512	F	p.Tyr454*	nonsense	454	FALSE	p.Tyr454*	nonsense	454	FALSE	2	0	Hearing Loss	7
915	514	M	p.Tyr528*	nonsense	528	FALSE	p.Tyr528*	nonsense	528	FALSE	2	0	Hearing Loss	11
916	515	F	p.Tyr454*	nonsense	454	FALSE	p.Trp371*	nonsense	371	FALSE	2	0	Hearing Loss	14
917	516	F	p.Tyr454*	nonsense	454	FALSE	p.Trp371*	nonsense	371	FALSE	2	0	Hearing Loss	14
918	517	F	p.Phe516del	ins/del	516	TRUE	p.Val412Serfs*29	frameshift	412	TRUE	1	2	Hearing Loss	13
919	522	F	p.Gly154fs*3?	frameshift	154	FALSE	p.Gly154fs*3?	frameshift	154	FALSE	2	0	Hearing Loss	7
920	523	M	p.Gly154fs*3?	frameshift	154	FALSE	p.Gly154fs*3?	frameshift	154	FALSE	2	0	Hearing Loss	13
921	525	M	p.Val509_Tyr513del	ins/del	509	TRUE	p.Val509_Tyr513del	ins/del	509	TRUE	0	2	Hearing Loss	9
922	526	F	p.Val509_Tyr513del	ins/del	509	TRUE	p.Val509_Tyr513del	ins/del	509	TRUE	0	2	Hearing Loss	12
923	527	F	p.Val509_Tyr513del	ins/del	509	TRUE	p.Val412Serfs*29	frameshift	412	TRUE	1	2	Hearing Loss	9
924	528	F	p.Asp211Asn	missense	211	FALSE	p.Pro607Arg	missense	607	TRUE	0	1	Hearing Loss	45
925	530	M	p.Val509Ilefs*8	frameshift	509	TRUE	p.Val509Ilefs*8	frameshift	509	TRUE	2	2	Hearing Loss	25
926	537	F	p.Leu347Alafs*196	frameshift	347	TRUE	p.Leu347Alafs*196	frameshift	347	TRUE	2	2	Hearing Loss	11
927	550	F	p.Phe350del	ins/del	350	TRUE	p.Phe350del	ins/del	350	TRUE	0	2	Hearing Loss	16
928	557	M	p.Val142Glyfs*110	frameshift	142	FALSE	p.Val142Glyfs*110	frameshift	142	FALSE	2	0	Hearing Loss	21
929	558	F	p.Val142Glyfs*110	frameshift	142	FALSE	p.Val142Glyfs*110	frameshift	142	FALSE	2	0	Hearing Loss	18
930	561	M	p.Val142Glyfs*110	frameshift	142	FALSE	p.Val142Glyfs*110	frameshift	142	FALSE	2	0	Hearing Loss	23
931	563	M	p.Val142Glyfs*110	frameshift	142	FALSE	p.Val142Glyfs*110	frameshift	142	FALSE	2	0	Hearing Loss	20
932	564	M	p.Val142Glyfs*110	frameshift	142	FALSE	p.Val142Glyfs*110	frameshift	142	FALSE	2	0	Hearing Loss	30
933	565	M	p.Val142Glyfs*110	frameshift	142	FALSE	p.Val142Glyfs*110	frameshift	142	FALSE	2	0	Hearing Loss	28
934	567	M	p.Val142Glyfs*110	frameshift	142	FALSE	p.Val142Glyfs*110	frameshift	142	FALSE	2	0	Hearing Loss	33
935	587	M	p.Gln136*	nonsense	136	FALSE	p.Gln136*	nonsense	136	FALSE	2	0	Hearing Loss	18
936	588	M	p.Gln136*	nonsense	136	FALSE	p.Gln136*	nonsense	136	FALSE	2	0	Hearing Loss	11
937	589	M	p.Arg517Alafs*5	frameshift	517	FALSE	p.Trp648*	nonsense	648	TRUE	2	1	Hearing Loss	9
938	590	F	p.Arg517Alafs*5	frameshift	517	FALSE	p.Trp648*	nonsense	648	TRUE	2	1	Hearing Loss	6
939	591	F	p.Leu567_Phe568del	ins/del	567	TRUE	p.Gly437Arg	missense	437	TRUE	0	2	Hearing Loss	32
940	593	M	p.Cys537*	nonsense	537	TRUE	p.Trp478*	nonsense	478	TRUE	2	2	Hearing Loss	30
941	594	M	p.Cys537*	nonsense	537	TRUE	p.Trp478*	nonsense	478	TRUE	2	2	Hearing Loss	15
942	595	F	p.Gln668*	nonsense	668	FALSE	p.Trp478*	nonsense	478	TRUE	2	1	Hearing Loss	16
943	596	M	p.Gln668*	nonsense	668	FALSE	p.Trp478*	nonsense	478	TRUE	2	1	Hearing Loss	6
944	597	M	p.Ser812Alafs*50	frameshift	812	FALSE	p.Ser812Alafs*50	frameshift	812	FALSE	2	0	Hearing Loss	9
945	603	F	p.Val415del	ins/del	415	TRUE	p.Val415del	ins/del	415	TRUE	0	2	Hearing Loss	8
946	604	M	p.Val415del	ins/del	415	TRUE	p.Val415del	ins/del	415	TRUE	0	2	Hearing Loss	7
947	607	M	p.Pro885Leu	missense	885	TRUE	p.Pro885Leu	missense	885	TRUE	0	2	Hearing Loss	12
948	609	M	p.Pro292Ser	missense	292	FALSE	p.Glu273*	nonsense	273	FALSE	1	0	Hearing Loss	16
949	611	F	p.Ile296Ser	missense	296	FALSE	p.Glu169Lys	missense	169	FALSE	0	0	Hearing Loss	32
950	612	M	p.Phe354del	ins/del	354	TRUE	p.Trp478*	nonsense	478	TRUE	1	2	Hearing Loss	16
951	613	M	p.Ser502ins8	ins/del	502	TRUE	p.Glu273*	nonsense	273	FALSE	1	1	Hearing Loss	5
952	618	F	p.Glu462_Thr464del	ins/del	462	FALSE	p.Glu462_Thr464del	ins/del	462	FALSE	0	0	Hearing Loss	22
953	620	F	p.Gly154fs*3?	frameshift	154	FALSE	p.Gly154fs*3?	frameshift	154	FALSE	2	0	Hearing Loss	17
954	621	M	p.Gly154fs*3?	frameshift	154	FALSE	p.Gly154fs*3?	frameshift	154	FALSE	2	0	Hearing Loss	13
955	623	F	p.Leu200Argfs*87	frameshift	200	FALSE	p.Leu200Argfs*87	frameshift	200	FALSE	2	0	Hearing Loss	19
956	625	F	p.Gln819*	nonsense	819	FALSE	p.Gln226*	nonsense	226	FALSE	2	0	Hearing Loss	22
957	626	M	p.Leu200Argfs*87	frameshift	200	FALSE	p.Tyr669Cys	missense	669	FALSE	1	0	Hearing Loss	17
958	627	F	p.Gln366*	nonsense	366	FALSE	p.Gln520*	nonsense	520	FALSE	2	0	Hearing Loss	35
959	628	M	p.Tyr508fs*34	frameshift	508	TRUE	p.Tyr508fs*34	frameshift	508	TRUE	2	2	Hearing Loss	6
960	635	M	p.Phe354del	ins/del	354	TRUE	p.Ser888*	nonsense	888	TRUE	1	2	Hearing Loss	9.5
961	638	M	p.Tyr528Asp	missense	528	FALSE	p.Tyr528Asp	missense	528	FALSE	0	0	Hearing Loss	16
962	640	F	p.Ala684Val	missense	684	FALSE	p.Ala684Val	missense	684	FALSE	0	0	Hearing Loss	0.83
963	641	M	p.Gln486*	nonsense	486	FALSE	p.Gln486*	nonsense	486	FALSE	2	0	Hearing Loss	7
964	648	M	p.Trp540del	ins/del	540	TRUE	p.Trp540del	ins/del	540	TRUE	0	2	Hearing Loss	15
965	650	F	p.Leu567_Phe568del	ins/del	567	TRUE	p.Leu567_Phe568del	ins/del	567	TRUE	0	2	Hearing Loss	15
966	651	F	p.Trp371*	nonsense	371	FALSE	p.Trp371*	nonsense	371	FALSE	2	0	Hearing Loss	22
967	652	M	p.Trp700*	nonsense	700	FALSE	p.Phe883Serfs*68	frameshift	883	TRUE	2	1	Hearing Loss	18
968	653	M	p.Trp700*	nonsense	700	FALSE	p.Phe883Serfs*68	frameshift	883	TRUE	2	1	Hearing Loss	16
969	655	M	p.Tyr291*	nonsense	291	FALSE	p.Ser411Cysfs*131	frameshift	411	TRUE	2	1	Hearing Loss	20
970	656	F	p.Val142Glyfs*110	frameshift	142	FALSE	p.Leu554_Gly562del	ins/del	554	FALSE	1	0	Hearing Loss	13
971	658	M	p.Cys742Leufs*17	frameshift	742	FALSE	p.Pro504Leu	missense	504	TRUE	1	1	Hearing Loss	18
972	663	M	p.Val142Glyfs*110	frameshift	142	FALSE	p.Val412Serfs*29	frameshift	412	TRUE	2	1	Hearing Loss	18
973	664	M	p.Leu592Tyrfs*13	frameshift	592	TRUE	p.Leu592Tyrfs*13	frameshift	592	TRUE	2	2	Hearing Loss	12
974	665	M	p.Phe344_Ile345insAlaPhePhe	ins/del	344	TRUE	p.Phe344_Ile345insAlaPhePhe	ins/del	344	TRUE	0	2	Hearing Loss	29
975	667	M	p.Val142Glyfs*110	frameshift	142	FALSE	p.Val142Glyfs*110	frameshift	142	FALSE	2	0	Hearing Loss	12
